# Supplementary material for: An accurate irrigation volume prediction method based on an optimized LSTM model
Source: PeerJ Comput Sci. 2024 Jun 13;10:e2112. doi: 10.7717/peerj-cs.2112 (PMC11636991; doi:10.7717/peerj-cs.2112)
Supplement: Supplemental Information 1 [file peerj-cs-10-2112-s001.zip]

Archive with 8 entries (7 files):
- cs-88676-Source_Code/Main2_bilstm.py
- cs-88676-Source_Code/Main2_cnn.py
- cs-88676-Source_Code/Main2_cnn_bilstm.py
- cs-88676-Source_Code/Main2_cnn_bilstm_attention.py
- cs-88676-Source_Code/Main2_listm.py
- cs-88676-Source_Code/Main2_rnn.py
- cs-88676-Source_Code/Main(grey relational analysis).py
- cs-88676-Source_Code/
