# Supplementary material for: An accurate irrigation volume prediction method based on an optimized LSTM model
Source: PeerJ Comput Sci. 2024 Jun 13;10:e2112. doi: 10.7717/peerj-cs.2112 (PMC11636991; doi:10.7717/peerj-cs.2112)
Supplement: Supplemental Information 2 [file peerj-cs-10-2112-s002.csv]

Date	Air pressure on the ground(hPa)	Average temperatures(��)	Maximum temperature(��)	Minimum temperature(��)	Precipitation(mm)	Relative humidity(%)	Wind velocity(m/s)	Hours of sunshine(h)	ET0	Water demand	Amount of irrigation
20000501	987.28	13.12	17.59	7.63	2.79	72.19	2.34	5.73	2.9	2.8	-1.572
20000502	986.12	15.74	22.07	10.07	0.01	48.44	2.4	6.56	4.3	2.3	1.796
20000503	983.99	16.94	23.85	7.75	0.02	47.92	3.87	6.37	5.2	2.2	2.164
20000504	984.64	17.41	25.61	6.89	0.21	45.99	4.58	6.09	5.9	2.7	2.268
20000505	994.32	6.72	9.55	2.66	0.15	71.44	3.76	2.94	2.1	3.3	0.732
20000506	988.91	13.9	18.98	7.89	0	47.85	2.02	7.29	3.8	3.2	1.596
20000507	983.67	19.49	27.22	13.71	0	37.52	4.11	7.21	6.6	1.8	2.772
20000508	992.21	14.89	20.57	8.92	0	29.08	4.28	6.67	5.9	2.7	2.478
20000509	988.29	15.75	20.01	10.56	3.26	41.88	2.7	4.46	4.3	3.6	-1.454
20000510	980.23	10.64	13.51	8.12	7.47	84.86	3.51	1.82	1.9	3.8	-6.672
20000511	980.29	9.72	12.98	5.09	0.88	79.86	2.23	2.78	2.1	2.1	0.002
20000512	982.54	13.34	18.79	5.58	0	56.81	2.76	6.44	3.8	2.5	1.596
20000513	983.84	15.86	20.81	9.89	1.19	58.78	1.36	6.7	3.5	2.2	0.28
20000514	985.76	17.01	21.76	10.91	1.07	59.97	1.68	5.51	3.6	2.2	0.442
20000515	987.81	15.17	21.41	9.04	3.17	66.2	1.98	5.54	3.5	2.5	-1.7
20000516	985.4	18.74	24.73	12.69	0	51.06	2.07	6.99	4.5	2.5	1.89
20000517	981.93	21.05	27.37	14.34	0.03	45.17	4.38	7.41	6.5	2.1	2.7
20000518	981.77	18.12	25.51	11.82	1.98	58.76	3.13	4.98	4.6	2.2	-0.048
20000519	981.8	13.89	17.59	9.91	8.78	79.76	2.51	3.29	2.6	3.2	-7.688
20000520	982.22	14.83	18.72	10.95	3.86	64.22	2.49	3.34	3.2	3.1	-2.516
20000521	983.88	12.59	15.79	9.75	7.38	83.84	2.67	2.9	2.3	3.2	-5.6481
20000522	982.23	20.37	24.28	15.34	0.12	46.14	4.68	5.7	6	2.2	4.398
20000523	984.01	18.71	24.88	13.1	0	48.47	3.7	7.71	5.6	1.5	4.2168
20000524	979.22	25.72	31.58	20.13	0.1	53.24	6.21	6.73	7.6	2.3	5.6228
20000525	985.32	21.54	28.35	15.4	0.04	41.25	3.87	4.24	6.3	2.2	4.7039
20000526	984.77	19.18	23.74	14.26	0.01	32.28	4.27	4.89	6.4	2.3	4.8092
20000527	979.09	16.79	20.47	11.05	0.6	56.73	3.95	3.65	4.2	2.4	2.5626
20000528	976.73	23.65	29.1	17.62	0.03	26.83	5.23	7.31	8.8	2.3	6.5964
20000529	977.67	22.84	29.73	15.78	0.01	31.31	3.32	7.25	7.1	2.6	5.3363
20000530	978.18	22.19	29.52	15.93	2.34	50.69	3.33	5.61	5.8	1.7	2.0274
20000531	981.67	20.66	24.94	14.66	0.08	56.4	1.27	6.23	4	1.4	2.932
20000601	987.5	20	26.83	13.69	3.2	68.48	1.78	5.74	4	1.5	-0.188
20000602	989.13	21.65	27.36	15.16	0	46.51	1.85	7.69	5.1	2.4	3.8403
20000603	985.53	24.44	31.17	17.42	0	35.13	2.49	7.75	6.5	2.1	4.8945
20000604	979.62	27.61	33.64	20.78	0.02	28.29	6.6	7.81	10.9	2	8.1877
20000605	977.71	26.51	34.26	18.82	0.18	40.81	3.8	6.59	7.7	2.2	5.6181
20000606	980.42	20.4	25.25	15.73	1.24	45.2	3.08	4.24	5.2	2.1	2.6756
20000607	977.35	13.76	14.94	12.1	14.14	79.89	4.92	2.07	2.5	1.9	-12.2575
20000608	983.09	14.78	18.08	10.4	0.05	61.54	4.05	5.56	4	2.3	2.962
20000609	983.66	20.26	26.38	14.48	0.03	39.74	2.87	7.3	5.9	1.7	4.4127
20000610	984.93	21.45	28.32	13.85	0.06	41.81	2.12	7.73	5.5	1.3	4.0815
20000611	986.67	22.1	28.41	14.97	0	43.75	2.24	7.69	5.6	1	4.2168
20000612	980.44	26.47	32.5	20.58	0.23	33.94	3.94	7.07	8.1	2.8	5.8693
20000613	978.87	21.56	27.66	15.78	0.25	49.84	2.32	5.63	5.1	4.6	3.5903
20000614	980.13	22.58	27.38	15.9	7.14	40.9	3.19	4.83	5.9	4.8	-2.6973
20000615	983.91	22.63	27.32	16.72	0	58.25	2.74	6.98	5.1	3.6	3.8403
20000616	989.87	24.32	31.03	17.31	0	47.28	2.56	6.9	5.9	2.1	4.4427
20000617	988.57	24.59	31.24	17.55	0	34.8	2.75	8.06	6.8	2.8	5.1204
20000618	983.27	26.68	34.13	20.44	0.25	40.27	2.66	6.5	6.7	3.8	4.7951
20000619	983.56	24	29.77	18.53	0	43.73	2.61	6.58	6	2.2	4.518
20000620	982.46	24.68	29.1	20	0	52.61	2.08	6.69	5.2	2	3.9156
20000621	981.54	25.68	29.75	20.65	1.67	64.04	2.55	6.11	5	2.6	2.095
20000622	979.54	27.25	32.51	21.95	0.05	48.14	3.96	7.54	7.3	6.5	5.4469
20000623	978.56	27.53	33.35	22.57	0.35	51.9	4.37	7.12	7.4	4.6	5.2222
20000624	979.32	22.9	30.17	17.52	2.1	71.28	4.03	5.97	5.1	5.5	1.7403
20000625	980.09	23.61	27.71	19.16	0	39.52	5.27	7.47	7.8	4.3	5.8734
20000626	979.02	26.86	33.24	19.59	0.13	45.05	3.8	6.94	7.3	1.8	5.3669
20000627	979.21	28.05	33.94	20.9	0	38.95	1.64	7.11	5.8	3.1	4.3674
20000628	978.39	29.77	36.54	24.14	0.24	39.65	2.09	6.46	6.5	5.1	4.6545
20000629	977	21.09	23.7	19.35	14.65	87.03	2.25	2.49	2.8	4.2	-12.5416
20000630	976.93	21.93	26.29	18.66	7.64	80.3	4	5.41	4	4.2	-4.628
20000701	981.66	22.72	26.76	18.86	0.67	69.95	2.98	6.14	4.5	3.7	2.7185
20000702	984.88	27.39	31.93	23.43	0	62.24	2.11	7.6	5.4	3.8	4.0662
20000703	985.87	28.22	32.93	23.71	0	62.29	3.72	7.53	6.3	5	4.7439
20000704	987.21	29.53	34.5	23.34	0.11	57.79	4.28	7.16	7	5.9	5.161
20000705	987.31	27.35	32.8	20.47	0.35	54.66	3.41	6.28	6.3	5.5	4.3939
20000706	985.74	26.88	31.49	20.25	0	54.78	2.87	7.75	6	10.3	4.518
20000707	982.43	28.12	33.34	20.79	0	52.83	2.7	7.54	6.2	7.4	4.6686
20000708	980.31	29.99	35.35	23.87	0	46.45	2.44	7.63	6.6	5.3	8.5008
20000709	981.74	31.7	37.35	25.51	0	41.1	5.04	7.54	9.5	4.2	12.236
20000710	981.94	30.78	36.42	24.94	0	42.74	4.58	7.12	8.7	3	11.2056
20000711	975.94	27.28	31.67	23.8	1.57	57.79	2.6	3.26	5	3.8	4.87
20000712	974.96	26.61	33.13	20.56	0.07	39.78	3.24	6.01	7	4.3	8.946
20000713	974.53	27.59	34.35	20.56	0	54.67	3.48	6.37	6.6	3.7	8.5008
20000714	977.34	25.86	31.68	21.56	64.56	76.31	3.15	5.5	4.6	4.4	-58.6352
20000715	981.37	27.51	31.2	24.67	3.52	77.22	2.15	6.12	4.5	4.4	2.276
20000716	982.78	26.44	31.76	22.43	0.09	68.75	4.1	5.47	5.4	3.9	6.8652
20000717	981	23.84	27.23	21.8	0.93	86.82	2.68	2.58	3	2.9	2.934
20000718	980.72	24.59	28.44	21.41	18.73	86.13	2.22	4.39	3.5	3.2	-14.222
20000719	979.67	26.4	29.36	23.2	1.9	82.23	4.08	4.07	3.9	2.2	3.1232
20000720	974.44	26.42	28.23	24.04	13.73	78.96	6.78	3.28	4.3	2.5	-8.1916
20000721	968.56	22.47	25.63	19.74	15.65	74.8	5.99	2.79	4.1	3.5	-10.3692
20000722	966.87	22	26.52	18.08	0.79	76.5	4.36	5.28	4.1	3.2	4.4908
20000723	970.37	21.4	27.07	17.03	1.49	74.99	2.55	6.25	4.1	2.9	3.7908
20000724	978.16	20	24.19	15.77	0.15	71.47	2.63	6.19	3.9	3.8	4.8732
20000725	979.06	22.79	28.5	18.07	12.11	70.53	2.21	5.98	4.3	4.5	-6.5716
20000726	977.77	22.14	25.11	19.53	1.37	81.24	3.15	5.76	3.7	4.9	3.3956
20000727	976.25	20.84	24.22	19.03	9.03	83.79	5.6	2.41	3.1	5.8	-5.0372
20000728	974.72	22.62	26.07	20.24	3.2	81.78	5.5	3.21	3.5	4.6	1.308
20000729	971.88	20.74	25.88	16.83	9.71	81.84	5.71	3.19	3.5	5	-5.202
20000730	973.52	21.11	24.62	16.9	0.54	74.31	3.69	4.87	3.8	3.9	4.3544
20000731	978.51	22.31	27.22	17.55	0.64	76.38	1.59	5.87	3.7	3.9	4.1256
20000801	984.78	22.92	27.53	17.54	0.5	72.86	1.55	6.34	3.9	2.2	4.5232
20000802	987.37	24.81	29.22	19.62	0.1	67.89	1.39	6.43	4.1	2	5.1808
20000803	988.61	25.49	30.9	21.3	0.04	72.61	1.26	5.75	4	2.4	5.112
20000804	989.29	24.73	30.72	20.28	1.42	77.18	1.8	6.07	4	3.8	3.732
20000805	988.47	25.7	30.79	21.92	1.33	75.64	1.82	6.18	4.1	1.9	3.9508
20000806	987.83	24.16	28.77	20.78	17.53	85.03	1.63	3.74	3.2	3.8	-13.4084
20000807	987.66	25.03	28.28	21.29	0.58	82.96	1.65	3.88	3.2	4.4	3.5416
20000808	987.41	26.77	30.71	23.45	0.85	79.09	1.81	5.61	3.9	5	4.1732
20000809	983.54	24.4	26.65	22.56	19.14	87.79	4.4	1.78	2.7	6.4	-15.6624
20000810	980.3	23.55	26.19	21.02	4.78	92.35	3.23	2.04	2.4	5.5	-1.6888
20000811	983.69	25.41	28.6	21.99	2.54	81.09	2.44	4.22	3.5	7.1	1.968
20000812	983.71	24.64	27.68	21.15	8.82	88.15	2.12	3.4	2.9	5.7	-5.0848
20000813	980.33	24.24	27.83	22.18	18.86	90.78	3.41	2.03	2.6	4.1	-15.5112
20000814	976.8	25.64	29.02	22.99	3.32	82.42	4.76	3.66	3.6	5.9	1.3168
20000815	977.66	24.46	28.59	22.38	15.75	90.61	3.81	2.55	2.7	5.3	-12.2724
20000816	981.61	25.27	30.43	19.51	4.7	77.35	3.27	5.4	4.1	6.1	0.5808
20000817	987.88	22.77	28.71	16.01	0	62.32	1.71	6.64	4.1	6.6	5.2808
20000818	987.51	22.72	27.87	16.83	0	62.62	2.33	6.15	4.2	8	5.4096
20000819	984.84	22.56	27.26	17.1	0	66.51	4.16	6.45	4.7	8.9	6.0536
20000820	983.84	22.03	25.33	18.56	0.17	75.22	4.47	4.33	3.7	4.9	4.5956
20000821	981.94	21.07	25.05	17.92	6.62	83.34	4.75	3.45	3	5.7	-2.756
20000822	985.28	22.43	26.34	19.57	0.85	75.2	2.74	4.02	3.4	5.9	3.5292
20000823	984.38	20.04	22.06	18.06	8.74	88.76	5.01	1.91	2.2	3.6	-5.9064
20000824	983.55	21.82	26.25	18.09	0.46	75.75	4.46	5.59	3.9	5.7	4.5632
20000825	982.8	21.55	27.93	16.76	3.27	72.19	3.26	6.16	4.1	7	2.0108
20000826	987.03	19.59	23.62	15.67	0.23	79.34	2.22	3.85	2.8	7.2	3.3764
20000827	989.45	20.95	25.7	15.98	0	77.62	2.21	5.87	3.3	5	4.2504
20000828	988.76	23.44	27.25	19.86	0.6	79.55	1.47	4.08	2.9	6.4	3.1352
20000829	986.66	23	26.93	19.94	1.83	81.25	2.64	3.22	2.9	3.9	1.9052
20000830	986.37	24.45	29.14	20.85	0.26	73.3	2.64	4.86	3.7	4.5	2.5853
20000831	981.15	24.19	27.51	21.22	0.19	81.47	3.23	3.28	3	4.9	2.117
20000901	980.58	22.81	26.7	19.08	2.31	84.74	3.7	2.92	2.8	5.2	-0.1568
20000902	988.24	23.13	28.56	17.29	0	74.58	2.5	5.07	3.5	4.8	2.6915
20000903	987.42	24.59	30.96	19.8	0	65.33	2.7	5.84	4.3	2.7	3.3067
20000904	987.55	20.27	30.3	14	10.88	74.01	4.3	4.19	4.2	4.1	-7.6502
20000905	989.5	14.55	19.85	9.14	0.13	74.01	2.34	3.15	2.4	4.1	1.7156
20000906	988.31	15.49	21.41	10.57	0.13	56.09	2.65	5.75	3.5	4.3	2.5615
20000907	990.25	18.36	25.15	14.02	0	51.97	3.97	5.33	4.7	2.4	3.6143
20000908	992.73	19.5	26.82	13.94	0.05	53.33	4.1	5.64	5	3.9	3.795
20000909	991.9	15.7	22.89	10.82	1.92	78.07	2.76	4.42	2.7	5	0.1563
20000910	991.11	15.31	21.69	8.85	0	63.49	3.02	4.9	3.3	5.3	2.5377
20000911	994.05	15.23	21.85	9.61	0	63.43	1.63	5.76	2.8	5.5	2.1532
20000912	995.33	16.78	23.92	10.72	0	65.46	1.52	5.41	2.8	5.3	2.1532
20000913	994.1	17.26	24.49	10.8	0	60.75	2.11	5.55	3.3	5.5	2.5377
20000914	991.25	17.41	24.76	10.88	0	61.27	2.17	5.31	3.3	5.7	2.5377
20000915	985.72	17.21	22.35	13.18	0	66.91	2.06	3.42	2.7	3.5	2.0763
20000916	980.38	16.3	19.86	13.49	0.92	67.61	3.97	2.17	2.9	4.4	1.3101
20000917	983.91	13.52	18.95	8.02	0	48.69	4.83	4.46	4.1	3.9	3.1529
20000918	988.49	15.07	22.15	10.12	0	49.15	3.37	5.44	4	3.9	3.076
20000919	990.97	20.32	26.96	14.61	27.4	66.17	4.82	3.9	4.1	4.3	-24.2471
20000920	999.5	16.89	23.21	12.34	0.12	68.31	2.52	3.65	2.8	4.1	2.0332
20000921	995.86	17.6	22.69	13.67	0	85.24	2.21	3.41	2	2.4	1.538
20000922	990.19	19.29	25.51	15.11	0.04	72.83	2.97	4.51	3	4.5	2.267
20000923	988.16	16.24	24.5	9.16	12.21	78.52	3.91	4.1	2.9	4.1	-9.9799
20000924	990.33	13.35	19.86	8.16	0	55.33	2.57	5.13	3	3.2	2.307
20000925	993.17	13.23	21.46	6.89	0	60.18	2.97	4.95	3.1	3.7	2.3839
20000926	996.9	15.49	24.41	9.46	0	55.33	1.86	4.88	3	4.8	2.307
20000927	995.29	17.26	25.86	12.32	0	56.31	2.39	4.35	3.4	4.6	2.6146
20000928	995.88	16.33	20.78	13.52	2.51	71.15	2.05	2.61	2.2	4.3	-0.8182
20000929	991.82	15.93	19.84	13.18	4.07	81.17	2.08	2.32	1.8	4.3	-2.6858
20000930	993.36	13.08	18.81	8.11	0.3	77.33	2.75	2.96	2	4.5	1.238
20010501	985.29	17.37	23.04	12.29	0	39.37	3.85	7.02	5.6	2.8	2.352
20010502	985.17	16.29	24.29	7.95	3.33	56.46	4.91	6.1	5.1	2.9	-1.188
20010503	987.43	16.23	22.91	11.06	4.89	53.54	3.98	6.28	4.8	2.3	-2.874
20010504	986.57	10.95	15.61	6.98	0.44	33.81	6.17	6.9	5.3	3.3	1.786
20010505	987.85	10.5	15.05	4.47	0	29	4.88	7.42	5	0	2.1
20010506	985.87	13.62	19.52	7.02	0	49.1	3.86	6.74	4.5	0	1.89
20010507	980.54	13.67	21.97	6.07	0.64	37.2	4.32	5.62	5.5	0	1.67
20010508	979.69	13.16	18.09	7.7	0	44.73	2.59	5.71	4	0	1.68
20010509	980.69	12.07	17.14	8.43	1.29	64.46	2.37	5.07	3.1	0	0.012
20010510	986.06	11.61	15.38	7.63	2.18	81.12	2.97	3.55	2.3	0	-1.214
20010511	985.25	18.54	24.15	13.32	0	39.02	5.26	7.39	6.6	0	2.772
20010512	977.17	23.95	29.65	18.14	0	25.54	8.65	6.7	10.9	0	4.578
20010513	978.03	25.88	32.45	20.24	0	34.97	9.96	7.35	11.5	0	4.83
20010514	979.48	21.62	29.36	12.68	3.91	44.74	8.26	6.67	8.5	0	-0.34
20010515	977.37	12.49	16.86	7.95	1.02	43.64	5.68	6.39	5	0	1.08
20010516	975.01	17.29	21.17	12.55	0.41	34.24	6.1	6.16	6.7	0	2.404
20010517	969.45	20.15	29.97	11.26	1.89	28.48	6.09	5.79	9	0	1.89
20010518	977.42	14.78	19.46	11.22	1.83	40.64	4.69	4.52	5.2	0	0.354
20010519	975.95	17.81	22.67	11.75	1.16	56.59	4.18	6.18	4.8	0	0.856
20010520	977.14	23.08	29.47	16.78	0	50.84	3.51	7.04	6.1	0	2.562
20010521	978.04	25.44	33.06	17.97	0	41.59	5.36	7.42	8.6	0	6.4758
20010522	983.04	21.72	27.46	15.46	0	50.09	4.26	6.6	6.1	0	4.5933
20010523	982.44	21.89	27.76	16.64	0.25	40.13	5.16	6.2	7.3	0	5.2469
20010524	981.2	19.13	24.88	13.07	15.93	50.72	5.51	3.39	5.7	0	-11.6379
20010525	982.26	13.22	15.23	9.95	0.97	79.07	4.08	2.31	2.4	0	0.8372
20010526	983.82	16.57	22.77	10.84	0.83	60.96	2.29	6.2	4.1	0	2.2573
20010527	977.27	21.65	26.7	17.4	0.09	37.29	3.91	7.76	6.8	0	5.0304
20010528	976.55	18.95	26.48	12.54	2.31	46.44	3.16	6.95	5.6	0	1.9068
20010529	982.5	15.43	19.69	10.07	0	39.55	4.54	7.65	5.6	0	4.2168
20010530	982.98	15.98	20.97	9.76	0.06	44.02	2.92	7.35	4.9	0	3.6297
20010531	981	17.51	21.95	11.72	0.04	40.59	2.69	7.56	5.1	0	3.8003
20010601	982.37	20.98	25.54	16.5	0.39	33.56	3.62	7	6.6	0	4.5798
20010602	980.26	24.83	33.11	17.58	0.13	38.5	4.02	7.26	7.9	0	5.8187
20010603	979.04	27.32	33.48	20.87	0	36.89	3.07	7.65	7.3	0	5.4969
20010604	973.31	30.41	37.78	24.89	0.07	23.12	7.59	7.8	13.7	0	10.2461
20010605	973.93	26.89	34.84	17.69	0	35.14	5.59	7.46	9.8	4	7.3794
20010606	984.37	19.37	23.77	14.02	0	28.34	4.46	7.73	7.1	2.4	5.3463
20010607	982.59	22.02	25.23	18.2	0.96	44.42	3.35	4.82	5.6	2.2	3.2568
20010608	983.66	20.85	26.48	15.84	14.85	76.33	2.46	5.61	4	2.1	-11.838
20010609	987.34	21.68	27.44	15.2	0.19	65.27	3.08	7.34	5	1.8	3.575
20010610	987.67	21.23	26.29	16.11	0	48.18	2.94	7.74	5.7	1.8	4.2921
20010611	984.64	21.66	27.54	15.43	0	49.22	1.93	6.16	4.9	1.8	3.6897
20010612	981.56	21.38	27.6	14.78	0	45.1	2.86	7.7	5.9	2.1	4.4427
20010613	981.75	19.24	24.2	14.07	0	49.33	3.95	7.92	5.8	1.9	4.3674
20010614	981.75	21.6	27.03	17.16	0.45	53.97	2.34	7.43	5.2	2.8	3.4656
20010615	982.83	20.92	26.09	17.65	8.25	77.48	2.45	4.96	3.8	2.8	-5.3886
20010616	983.67	21.39	26.83	17.79	5.08	71.97	2.26	5.82	4.2	2.1	-1.9174
20010617	981.14	19.66	21.87	17.94	8.31	83.31	2.75	2.63	2.9	0.8	-6.1263
20010618	977.99	21.27	24.49	18.29	1.65	78.15	1.36	4.08	3.3	2	0.8349
20010619	979	22.24	26.62	17.46	0.95	68.61	2.76	6.83	4.6	2.4	2.5138
20010620	981.81	22.73	28.24	17.98	7.94	72.14	1.55	6.53	4.2	1.8	-4.7774
20010621	983.14	20.12	23.26	15.86	5.96	74.56	3.14	5.31	3.8	2.1	-3.0986
20010622	984	21.28	25.41	16.45	0	58.97	2.54	7.99	5	2.6	3.765
20010623	983.86	24.2	28.39	20.32	0	53.42	3.31	7.42	6	2.4	4.518
20010624	981.76	26.17	30.99	20.89	0	60.7	4.95	7.26	6.5	2.6	4.8945
20010625	978.16	27.1	32.85	21.16	0	54.09	5.39	7.76	7.7	7.5	5.7981
20010626	974.39	25.4	32.21	20.92	17.45	69.75	5.39	7.04	6.1	5.1	-12.8567
20010627	975.96	25.87	31.62	20.88	0	52.38	3.68	7.18	6.6	4.7	4.9698
20010628	978.78	24.33	29.65	18.37	0.49	63.21	2.75	6.59	5.2	2.9	3.4256
20010629	976.86	25.17	30.25	20.09	2.47	54.94	2.42	5.28	5.2	5.4	1.4456
20010630	974.58	19.52	21.45	17.58	15.23	84.32	3.03	2.8	2.9	3.5	-13.0463
20010701	978.96	20.84	24.61	18.52	16.83	89.09	3.29	1.45	2.6	5.6	-14.8722
20010702	979.47	23.58	26.08	21.22	3.59	87.95	5.43	3.44	3.2	4.7	-1.1804
20010703	979.24	25.48	29.8	21.98	3.56	69.68	3.87	5.64	5.1	2.6	0.2803
20010704	978.07	20.38	22.62	18.7	5.74	91.41	2.22	2.06	2.5	4.3	-3.8575
20010705	981.67	24.14	29	18.89	0.06	65.26	2.55	6.9	5	4.5	3.705
20010706	985.05	26.92	32.31	21.95	0	60.86	3.06	7.11	5.9	4.6	4.4427
20010707	981.52	26.71	31.52	22.23	0.01	61.63	5.27	7.08	6.6	4.7	4.9598
20010708	978.7	25.5	28.45	22.32	0.54	71.32	5.39	4.25	5	8.4	5.9
20010709	975.93	23.43	26.75	19.97	0.38	78.15	7.4	4.23	4.3	6	5.1584
20010710	972.92	24.96	30.86	21.22	10.06	72.91	5.55	6.65	5.5	3.3	-2.976
20010711	971.53	23.31	28.21	19.72	3.21	77.86	3.67	6.07	4.4	5	2.4572
20010712	975.21	20.24	24.14	15.22	7.76	81.99	1.89	4.49	3.2	5.6	-3.6384
20010713	980.42	23.58	27.57	20.33	1.34	72.33	3.24	6.45	4.6	4.1	4.5848
20010714	983.23	23.76	28.41	18.18	5.6	75.1	1.56	6.36	4.1	1.8	-0.3192
20010715	984.11	23.16	28.13	17.46	0.05	67.92	2.53	7.04	4.7	2.5	6.0036
20010716	983.82	24.59	29.57	18.64	0	62.46	2.46	7.6	5.1	2.8	6.5688
20010717	980.91	26.74	31.57	22.6	0	58.62	3.67	7.52	6.2	2	7.9856
20010718	978.75	27.82	31.79	23.96	0	62.48	6.25	6.52	6.9	2.6	8.8872
20010719	979.02	23.11	26.49	19.81	14.25	79.15	6.2	2.23	3.8	3	-9.3556
20010720	979.42	24.58	28.63	21.64	0.78	78.55	4.62	5.44	4.4	3.7	4.8872
20010721	980.56	25.74	30.32	22.02	1.09	76.4	3.7	5.64	4.6	3.9	4.8348
20010722	981.08	21.95	24.38	19.83	0.47	87.05	2.11	2.89	2.8	2.8	3.1364
20010723	983.2	24.5	28.93	20.42	0.04	72.08	1.88	7.12	4.4	2.9	5.6272
20010724	984.26	27.08	31.83	22.72	0	68.67	3.27	7.33	5.4	4.1	6.9552
20010725	983.25	27.74	33.35	22.79	8.33	69.78	4.11	6.12	5.6	3.2	-1.1172
20010726	982.12	23.87	27.94	19.11	0.67	78.12	4.29	3.67	3.9	4.2	4.3532
20010727	982.45	24.72	29.59	19.82	0.1	68.48	3.4	6.64	5	4.2	6.34
20010728	977.82	21.8	25.55	18.81	5.67	84.89	3.7	2.55	3	2.4	-1.806
20010729	980.44	22.95	27.63	19.7	14.45	80.76	2.77	4.03	3.5	1.7	-9.942
20010730	982.23	23.3	28.22	18.33	0.14	73.25	1.58	5.21	3.8	3.3	4.7544
20010731	982.9	23.85	27.31	19.5	0.02	72.41	2.58	5.13	4	3.4	5.132
20010801	986.11	22.78	26.69	19.37	0.48	74.36	2.7	3.97	3.7	3.4	4.2856
20010802	990.86	20.17	21.68	18.8	8.91	94.08	2.5	1.64	2.1	2.7	-6.2052
20010803	993.99	24.16	28.05	20.37	1.15	84.56	1.56	4.15	3.2	3.1	2.9716
20010804	989.13	24.96	28.95	22.18	7.32	86.49	2.47	3.53	3.2	3.4	-3.1984
20010805	980.7	24.08	26.66	21.67	7.73	83.29	3.96	3.23	3.3	5.6	-3.4796
20010806	975.76	21.45	23.44	18.98	17.64	96.69	3.29	1.09	1.9	5.2	-15.1928
20010807	982.2	18.58	22.63	14.72	0.24	81.09	2.72	4	3	3.6	3.624
20010808	985.35	20.48	25.56	14.69	0.1	68.19	2.19	6.12	3.9	2.4	4.9232
20010809	988.04	20.8	26.73	13.51	0.1	65.28	2.19	6.13	4.1	2.8	5.1808
20010810	990.96	22.3	28.21	15.6	0	62.94	2.16	5.94	4.3	3.7	5.5384
20010811	991.62	23.24	29.46	17.12	0	65.57	1.49	7.01	4.1	3.5	5.2808
20010812	990.29	24.23	30.24	16.67	0	69.02	1.92	6.89	4.3	3.9	5.5384
20010813	987.32	25.25	30.93	20.46	0.76	63.22	1.86	6.3	4.4	4.5	4.9072
20010814	987.44	21.66	25.29	19.08	11.95	89.01	2.4	3.39	2.7	5.5	-8.4724
20010815	988.81	23.78	27.58	21.08	0.56	79.66	2.21	4.49	3.4	6.6	3.8192
20010816	988.91	23.45	27.28	20.08	0.35	82.24	1.76	3.45	3	8.1	3.514
20010817	988.4	23.83	28.35	21.52	35.49	85.17	2.29	3.36	3	5.5	-31.626
20010818	988.66	24.55	28.28	21.72	0.93	83.15	3.05	3.93	3.3	5.3	3.3204
20010819	985.87	23.75	28.89	18.74	13.68	86.11	3.62	4.03	3.2	5	-9.5584
20010820	981.08	18.99	22.75	15.28	25.96	95.68	1.91	1.26	1.9	4.9	-23.5128
20010821	975.25	21.58	26.82	16.88	0.58	80.76	2.58	6.23	3.5	4.1	3.928
20010822	973.88	20.32	24.33	16.63	1.38	77.05	2.63	4.94	3.2	5	2.7416
20010823	977.21	19.24	23.26	15.9	3.01	87.63	2.37	3.76	2.5	3.1	0.21
20010824	984.12	19.31	24.47	15.22	5.99	83.04	2.07	5.17	2.9	4.1	-2.2548
20010825	989.98	17.97	24.18	11.95	0.08	68.2	2.91	6.09	3.7	4.3	4.6856
20010826	990.94	18.68	24.51	13.29	0	67.85	2.19	6.58	3.6	4.3	4.6368
20010827	991.15	19.24	25.19	13.19	0	70.99	1.78	6.3	3.3	4.8	4.2504
20010828	990.87	19.41	26.07	12.36	0	69.28	1.71	5.78	3.3	3.5	4.2504
20010829	989.66	20.58	27	15.01	0	65.79	1.66	6.14	3.5	5.9	4.508
20010830	988.22	20.77	27.07	14.57	0	67.68	1.62	5.21	3.3	3.7	2.5377
20010831	987.55	21.98	28.61	16.18	0	65.75	1.71	6.07	3.6	2.8	2.7684
20010901	989.87	21.95	28.75	16.85	0.25	72.96	1.96	5.55	3.5	4.1	2.4415
20010902	992.37	21.33	26.91	16.26	0	72.67	1.88	5.53	3.3	4.6	2.5377
20010903	989.76	23.52	30.01	19.34	0.06	66.34	3.52	5.38	4.5	6.1	3.4005
20010904	983.63	23.41	28.19	20.09	0.43	62.76	5.93	4.5	5.2	4.6	3.5688
20010905	984.78	17.42	20.68	13.49	8.71	91.21	3.16	1.62	1.8	3.5	-7.3258
20010906	989.83	18.28	24.79	11.75	0	58.34	2.02	5.97	3.5	5.2	2.6915
20010907	991.93	19.33	25.74	14.85	0	57.43	2.46	5.64	3.8	5.5	2.9222
20010908	990.36	20.62	27.06	16.33	2.68	64.49	2.2	4.35	3.4	5	-0.0654
20010909	993.95	17.14	22.93	10.72	0.22	64.73	4.56	3.84	3.8	5.5	2.7022
20010910	994.23	16.64	23.15	10.58	0	64.62	2.96	5.23	3.4	2.6	2.6146
20010911	993.23	18.28	25.85	10.83	0	63.02	1.96	5.78	3.3	3.1	2.5377
20010912	990.79	20.22	28.29	14.76	0	55.73	2.28	5.68	4	3.9	3.076
20010913	989.48	21.4	28.39	16.93	0	60.95	3.91	5.41	4.6	4.8	3.5374
20010914	992.43	19.77	26.77	13.59	0	62.48	2.42	5.12	3.5	4.9	2.6915
20010915	987.49	20.82	27.22	15.93	0.01	63.42	3.02	4.27	3.7	5.2	2.8353
20010916	987.54	11.65	17.91	6.86	7.92	86.48	2.85	1.63	1.7	5.4	-6.6127
20010917	984.47	12.73	20.09	7.29	2.45	69.81	4.12	4.12	3	6.1	-0.143
20010918	990.14	12.2	18.71	5.46	0	51.44	4.19	5.12	3.7	6.2	2.8453
20010919	993.26	13.55	19.98	7.21	0	48.27	4.17	5.27	4	5.7	3.076
20010920	1002.99	7.53	14.52	0.4	0	47.35	3.53	5.36	3.1	3.3	2.3839
20010921	1004.31	8.58	15.16	3.6	0	43.66	2.81	5.49	3	5.3	2.307
20010922	993.35	16	21.72	8.24	2.29	41.64	7.26	4.92	5.8	6.4	2.1702
20010923	990.11	11.85	15.14	7.89	13.43	95.44	4.11	0.73	1	4.5	-12.661
20010924	992.49	12.43	19.07	7.33	0.05	62.25	2.87	4.37	2.8	4.4	2.1032
20010925	990.28	15.57	22.73	10.29	0	49.9	4.72	4.92	4.5	5.9	3.4605
20010926	990.66	14.95	23.64	5.72	2.22	49.78	4.56	4.07	4.5	3.1	1.2405
20010927	1000.32	8.3	15.04	2.39	0	42.61	2.95	5.06	3	3.6	2.307
20010928	997.96	11.44	19.86	5.35	0	51.04	3.29	4.47	3.4	3.7	2.6146
20010929	994.09	15.25	22.75	9.58	0.03	55.61	2.3	3.58	3	4.8	2.277
20010930	990.73	14.66	21.14	9.68	0.02	63.42	1.74	3.45	2.3	6.7	1.7487
20020501	991.98	17.72	23.79	12.39	0	36.3	3.38	7	5.6	4.4	2.352
20020502	989.29	19.17	26.01	12.82	0.12	43.34	4.98	6.11	6.3	3.8	2.526
20020503	990.19	15.21	20.23	6.98	0.06	55.85	3.88	4.68	4.1	5.3	1.662
20020504	996.01	11.51	16.04	5.88	0	30.33	5.39	6.73	5.3	5.8	2.226
20020505	998.02	12.69	17.92	8.06	0	30.13	3.21	7.03	4.9	7.3	2.058
20020506	992.08	14.15	20.51	6.91	0	32.11	2.36	5.17	4.4	4.1	1.848
20020507	988.44	18.13	24.4	12.66	0	33.57	3.48	6.76	5.9	4.2	2.478
20020508	989.08	18.52	25.02	13.52	0.96	47.8	4.83	5.97	5.9	2.8	1.518
20020509	987.88	17.69	23	12.49	0.08	46.17	3.88	6.75	5.3	2.6	2.146
20020510	986.15	20.42	27.07	14.73	0.14	44.65	3.39	6.47	5.8	2.6	2.296
20020511	984.91	18.05	24.68	14.2	20.27	63.43	5.36	4.63	4.8	3.3	-18.254
20020512	987.28	17.35	22.01	13.16	0.26	62.65	4.46	5.09	4.3	5.4	1.546
20020513	990.44	19.18	27.22	10.9	0.02	45.23	3.18	6.97	5.7	3.1	2.374
20020514	991.88	18.39	23.94	11.95	0	52.07	2.55	7.4	4.7	5.1	1.974
20020515	989.62	20.55	25.75	13.72	0	40.49	4.3	6.98	6.4	2.7	2.688
20020516	987.91	19.55	26.85	11.29	0	33.46	4.41	7.42	7	3.6	2.94
20020517	986.91	16.5	20.93	10.4	0	51.63	3.24	5.81	4.4	2.9	1.848
20020518	984.09	18.33	24.13	11.18	0	41.46	2.3	7.37	4.9	2.5	2.058
20020519	981.6	21.75	28.29	15.14	0	38.83	2.53	7.44	5.8	3.8	2.436
20020520	979.56	23.69	30.63	16.82	0	34	3.86	7.4	7.5	3.9	3.15
20020521	982.63	19.08	23.14	13.47	0	25.72	3.97	6.07	6.5	4.1	4.8945
20020522	983.44	17.51	23.46	11	0.19	32.36	4.28	7.61	6.5	2.6	4.7045
20020523	983.28	16.35	21.23	11.37	0.44	35.67	4.94	7.13	6.2	2.7	4.2286
20020524	983.37	16.34	21.24	10.66	0.01	31.19	4.67	7.59	6.3	2.9	4.7339
20020525	986.09	13.41	16.63	9.13	0.29	65.53	2.98	4.25	3.2	2.5	2.1196
20020526	985.54	15.39	19.6	10.7	0.16	60.33	1.96	4.93	3.5	3.2	2.4755
20020527	981.24	21.59	27.54	15.95	0	36.62	4.25	7.81	7.1	2	5.3463
20020528	976.86	23.56	29.73	14.94	0.31	35.91	5.43	7.48	8.3	1.9	5.9399
20020529	978.86	16.48	25.47	10	12.58	59.2	3.45	6.27	4.9	3.3	-8.8903
20020530	977.27	15.13	20.33	9.36	0.19	45.44	3.4	7.26	4.9	3	3.4997
20020531	978.56	15.87	20.52	11.39	0.54	50.82	4.03	5.87	4.8	2.6	3.0744
20020601	983.14	16.76	20.53	12.54	0.01	49.77	2.91	4.41	4.3	2.8	3.2279
20020602	983.39	21.37	26.15	15.91	0	43.11	2.85	5.6	5.5	2.8	4.1415
20020603	981.76	23.69	30	15.83	0.44	43.37	3.4	7.65	6.6	3.2	4.5298
20020604	983.24	24.18	30.35	18.64	0	45.38	2.28	7.45	5.8	3.5	4.3674
20020605	980.3	24.48	29.61	18.87	4.47	56.55	5.17	5.09	6.3	3.3	0.2739
20020606	980.23	24.48	29.99	19.5	14.5	56.69	5	5.95	6.5	2.9	-9.6055
20020607	983.45	18.45	30.84	11.47	4.3	59.63	6.55	5.68	7	2.2	0.971
20020608	986.61	20.47	25.96	16.05	0	40.15	3.89	7.91	6.6	2.6	4.9698
20020609	979.66	23.32	29.58	17.02	1	38.41	3.44	5.37	6.6	2.7	3.9698
20020610	966.9	16.56	19.36	15.27	24.69	86.82	4.99	1.41	2.4	2.6	-22.8828
20020611	971.21	16.34	21.13	13.35	5.96	71.2	2.64	4.88	3.6	2.6	-3.2492
20020612	977.19	13.98	15.86	11.71	12.15	90.33	1.56	3.55	2.3	3.2	-10.4181
20020613	980.79	14.99	17.93	13.33	6.28	89.1	2.09	3.96	2.5	3.5	-4.3975
20020614	983.3	15.84	19.64	12.54	1.59	83.53	1.94	5.23	3	4.4	0.669
20020615	984.2	17.71	20.87	14.45	1.27	79.11	1.56	5.74	3.3	3	1.2149
20020616	982.97	20.44	23.95	16.87	0.28	72.24	1.73	6.61	3.9	4	2.6567
20020617	980.08	21.19	27.36	16.95	3.63	71.54	3.58	6.9	4.8	4.6	-0.0156
20020618	977.66	21.7	25.79	18.32	3.66	73.54	3.72	5.89	4.4	5	-0.3468
20020619	973.39	18.59	21.27	16.01	36.83	90.88	3.2	1.81	2.3	5.2	-35.0981
20020620	975.65	16.17	17.63	14.31	12.98	95.1	5.7	0.67	1.6	5	-11.7752
20020621	984.72	16.55	19.66	13.58	1.24	82.76	3.66	2.5	2.7	6.1	0.7931
20020622	988.76	19.01	21.67	15.54	0.09	71.58	3.48	4.25	3.7	6.1	2.6961
20020623	988.92	19.96	24.54	14.76	0	57.6	4.08	7.46	5.3	5.4	3.9909
20020624	987.43	20.95	25.27	15.32	0	49.33	3.38	6.68	5.5	5.7	4.1415
20020625	988.58	20.56	26.18	14.35	0	54.05	2.58	7.57	5.1	6.4	3.8403
20020626	987.68	22.84	27.86	17.03	0	51.41	2.6	7.55	5.5	4.6	4.1415
20020627	986.13	23.06	28.32	18.05	0	49.77	4.66	7.66	6.8	3.9	5.1204
20020628	984.47	23.68	28.37	18.18	0	44.46	5.4	7.71	7.5	4.4	5.6475
20020629	982.9	23.9	29.08	18.39	0	53.8	3.81	7.74	6.3	4.5	4.7439
20020630	982.36	24.63	30.81	18.72	0	49.52	3.01	7.9	6.3	5.3	4.7439
20020701	982.96	26.22	31.35	21.33	0.01	53.54	3.64	7.36	6.5	4.6	4.8845
20020702	984.33	24.49	29	20.22	16.66	70.4	4.06	6.14	5.1	4.4	-12.8197
20020703	983.87	26.59	31	20.7	0.03	63.32	4.61	6.11	6	4	4.488
20020704	985.8	24.21	30.28	20.24	12.54	77.15	2.84	5.93	4.5	4.5	-9.1515
20020705	984.67	23.65	28.95	17.65	0.17	65.35	4.6	6.74	5.6	4	4.0468
20020706	980.73	22.8	26.97	18.78	0	56.45	6.11	6.26	6.4	3.6	4.8192
20020707	980.55	23.45	27.99	17.81	0	59.43	4.58	5.73	5.7	4.3	4.2921
20020708	981.17	25.44	30.11	20.5	0	62.27	2.36	7.32	5.2	3	6.6976
20020709	977.52	26.23	30.95	21.37	0.28	63.92	2.41	6.14	5	3.9	6.16
20020710	972.63	26.28	29.59	22.82	0.54	68.17	2.74	5.12	4.7	4.8	5.5136
20020711	969.3	22.4	26.34	20.11	13.78	81.98	4.42	2.79	3.5	4.3	-9.272
20020712	971.14	24.7	30.59	19.35	6.93	60.93	4.2	5.68	5.8	3.9	0.5404
20020713	971.52	22.14	27.9	18.53	18.68	84.92	2.34	4.28	3.5	3.2	-14.172
20020714	971.59	21.76	25.6	19.06	8.37	88.69	1.39	4.04	3.1	5.3	-4.3772
20020715	971.62	21.4	24.37	18.49	0.87	78.24	2.84	4.43	3.6	4.9	3.7668
20020716	974.98	20.36	23.19	17.11	0.5	79.21	3.3	4.13	3.4	5.3	3.8792
20020717	977.66	22.16	25.65	17.73	0.97	77.38	2.11	5.75	3.8	4	3.9244
20020718	980.83	24.4	28.74	19.55	0.33	73.11	1.78	6.66	4.3	4.5	5.2084
20020719	982.06	24.48	28.17	20.54	1.48	72.98	2.23	5	4.1	4.3	3.8008
20020720	983.89	21.3	24.23	18.33	4.41	83.83	1.44	3.22	2.9	3.9	-0.6748
20020721	983.79	23.73	27.55	20.12	0.28	72.92	1.65	6.87	4.2	4.5	5.1296
20020722	981.58	23.6	27.76	20.2	9.94	79.03	2.28	4.33	3.7	4	-5.1744
20020723	980.09	22.81	27.02	20.17	1.43	84.39	3.1	4.33	3.4	4.9	2.9492
20020724	981.55	23.22	27.67	19.45	7.31	80.51	2.17	4.1	3.5	3.1	-2.802
20020725	983.97	23.19	27.43	17.92	0.42	73.95	1.96	5.69	3.9	4.4	4.6032
20020726	988.66	23.89	28.14	18.72	0	68.46	3.83	7	5	4.8	6.44
20020727	990.44	27.12	31.15	23.38	0	69.98	2.1	6.68	4.7	4.8	6.0536
20020728	986.35	29.37	33.89	25.26	0.64	71.49	1.68	6.06	4.6	4.6	5.2848
20020729	982.99	27.04	31.15	24.79	19.63	85.33	2.81	3.39	3.5	4.5	-15.122
20020730	979.4	27.22	30.55	25.02	15.79	81.12	5.93	3.24	4.2	4.6	-10.3804
20020731	979.5	24.39	29.73	21.01	22.89	88.83	3.41	4.55	3.4	5.4	-18.5108
20020801	981.25	25.82	29.32	23.32	9.02	74.67	3.16	6.64	4.6	3.6	-3.0952
20020802	978.28	24.94	30.43	20.17	3.38	74.65	4.81	4.4	4.6	2.4	2.5448
20020803	980.35	25.76	31.17	20.08	0	69.97	2.74	6.68	4.8	4.4	6.1824
20020804	977.9	23.04	27.12	18.78	1.33	76.81	2.4	4.18	3.5	5	3.178
20020805	980.51	20.31	25.02	16	1.2	68.89	3.59	6.91	4.4	5.4	4.4672
20020806	981.62	20.28	24.36	17.86	16.24	83.27	3.54	3.9	3.1	3.1	-12.2472
20020807	981.22	15.83	18.95	13.8	6.29	94.95	5.41	1.41	1.6	2.7	-4.2292
20020808	985.25	15.95	17.2	14.37	0.26	86.73	3.59	0.89	2	1.9	2.316
20020809	987.32	17.58	20	15.08	0.4	83.58	2.76	2.53	2.5	2.3	2.82
20020810	989.71	21.21	25.33	17.13	0.62	77.41	2.54	5.32	3.5	2.3	3.888
20020811	991.12	22.9	27.81	18.81	1.02	73.78	1.74	6.03	3.8	2.2	3.8744
20020812	989.09	20.37	23.6	17.93	12.81	88.48	1.63	3.38	2.6	2.7	-9.4612
20020813	986.69	21.18	25.51	18	1.41	80.69	1.65	3.88	3	3	2.454
20020814	984.91	22.74	27.45	18.78	3.43	79.84	2.25	6.19	3.6	2.6	1.2068
20020815	984.85	24.06	28.78	20.31	1.23	77.8	2.38	5.78	3.8	3.4	3.6644
20020816	984.54	24.94	29.47	20.89	8.61	72.7	3.52	6.19	4.5	4.2	-2.814
20020817	988.96	19.58	24.05	13.91	2.79	81.71	4.22	4.35	3.1	2.2	1.2028
20020818	992.08	17.8	23.1	12.15	0	66.6	4.06	6.64	4.1	3.5	5.2808
20020819	992.01	18.23	23.48	12.36	0	67.4	3.04	5.63	3.7	2.8	4.7656
20020820	988.79	20.01	24.86	15.64	0	68.4	1.91	6.32	3.6	1.8	4.6368
20020821	983.02	22.58	26.59	19.72	0.09	72.5	3.49	5.18	3.9	3.3	4.9332
20020822	978.98	19.31	23.51	15.11	16.78	87.92	4.36	2.55	2.4	4.1	-13.6888
20020823	984.03	15.97	18.25	12.28	0.28	86.37	3.27	1.75	2	1.1	2.296
20020824	985.06	19.09	23.55	14.31	0	72.34	1.93	4.86	3.1	3.2	3.9928
20020825	983.4	21.09	25.57	17.91	0.06	74.14	2.66	5.23	3.5	3.4	4.448
20020826	982.85	20.56	23.76	18.26	3.36	87.29	1.86	2.57	2.3	2	-0.3976
20020827	982.82	19.99	23.76	17.06	1.96	89.88	1.68	2.51	2.2	1.6	0.8736
20020828	985.62	22.5	27.07	19.23	0.89	74.12	3.95	4.23	3.8	1.8	4.0044
20020829	985.77	21.47	27.5	15.43	0.84	79.46	3.66	4.17	3.4	2	3.5392
20020830	986.2	21.76	28.82	16.69	0.01	64.98	2.61	5.78	4.1	2.1	3.1429
20020831	982.14	23.67	30.84	17.69	0	62.72	3.49	6.2	4.9	2.2	3.7681
20020901	979.86	23.16	29.26	18.47	0.19	67.87	3.89	5.81	4.5	1.4	3.2705
20020902	989.05	18.69	24.81	12.73	1.3	49.81	4.27	4.59	5	1.5	2.545
20020903	995.13	17.1	21.96	10.62	0	57.97	2.53	4.83	3.4	1.7	2.6146
20020904	995.17	17.55	23.59	11.41	0.01	59.81	1.86	5.01	3.2	3	2.4508
20020905	995.46	18.47	25.11	11.57	0	51.9	2.49	5.92	4	2.3	3.076
20020906	994.12	18.62	26.36	11.74	0	57.87	2.84	5.59	4.1	1.2	3.1529
20020907	988.94	20.51	24.89	16.54	6.23	62.07	4.42	3.85	4.2	1.4	-3.0002
20020908	986.7	19.58	24.46	16.68	0.82	75.76	3.79	3.52	3.1	1.4	1.5639
20020909	988.57	20.11	25	16.8	0.52	72.47	2.47	3.55	3	2.9	1.787
20020910	990.73	14.83	20.81	8.65	0.02	57.59	3.3	2.55	3.3	1.3	2.5177
20020911	992.29	14.98	22.39	7.17	0	49.95	3.12	4.49	3.9	1.9	2.9991
20020912	994.38	14.63	22.14	7.57	0	53.18	2.76	5.69	3.6	3	2.7684
20020913	993.85	15.34	22.65	8.71	0.01	55.23	2.56	4.65	3.4	2.5	2.6046
20020914	992.29	16.26	24.58	8.23	0	52.9	2.58	4.99	3.7	0.9	2.8453
20020915	991.82	17.5	26.4	11.09	0	53.04	2.13	5.43	3.7	1	2.8453
20020916	992.14	18.52	26.92	12.01	0	49.7	2.55	5.47	4.1	1.8	3.1529
20020917	993.81	19.9	27.42	14.14	0.03	50.03	3.41	5.38	4.7	2.4	3.5843
20020918	994.53	17.8	27.71	8.18	5.68	58.06	5.67	5.25	5.4	2.2	-1.5274
20020919	999.79	10.67	16.54	3.76	0	51.04	2.3	5.52	2.8	1.5	2.1532
20020920	997.07	12.6	20.13	6.4	0	49.48	2.11	5.36	3	2.5	2.307
20020921	992.96	13.08	20.06	7.71	0	43.39	3.12	4.75	3.7	3.9	2.8453
20020922	986.61	13.77	21.72	6.94	0	46.02	2.84	5.09	3.7	4.3	2.8453
20020923	988.29	14.96	24.68	6.22	0.03	50.03	2.87	4.22	3.8	1.8	2.8922
20020924	991.9	15.28	22.43	9.9	0	41.96	3.18	5.13	4.1	2.6	3.1529
20020925	989.78	21.23	28.22	15.49	0.02	49.85	6.21	4.83	6.1	2.3	4.6709
20020926	991.7	18.55	25.05	13.5	1.44	66.02	4.79	3.88	3.8	2.2	1.4822
20020927	991.71	18.58	26.67	11.94	0	51.16	2.55	4.64	3.7	4	2.8453
20020928	990.12	18.35	26.42	11.94	0.02	57.55	3.17	4.67	3.8	3.7	2.9022
20020929	988.3	16.95	25.3	10	0	59.71	2.13	4.46	3	2.9	2.307
20020930	984.89	18.74	26.13	14.5	0.26	52.61	3.83	4.21	4.3	4.6	3.0467
20030501	975.07	23.35	28.92	17.03	0	34.59	8.69	6.9	9.6	7.3	4.032
20030502	984.1	17.35	25.85	10.87	2.76	43.37	4.09	4.74	5.7	9	-0.366
20030503	992.35	14.52	21.12	5.97	0	22.34	2.87	7.19	5.3	7.6	2.226
20030504	992.68	15.43	21.08	11.99	0	20.23	2.24	6.43	5	7.2	2.1
20030505	988.83	15.55	18.82	11.52	0.31	31.72	2.44	3.54	4.3	5.7	1.496
20030506	988.99	11.15	17.3	5.1	3.15	44.27	5.05	2.61	4.4	7	-1.302
20030507	993.12	6.97	12.24	0.12	0	22.96	4.43	6.85	4.4	6.7	1.848
20030508	992.47	10	15.94	4.88	0	21.67	3.46	7.63	4.9	8.4	2.058
20030509	991.24	11.73	18.94	4.31	0	27.08	2.48	7.2	4.6	2.8	1.932
20030510	989.6	17.02	22.6	11.91	0	28.17	4.85	6.97	6.7	6.4	2.814
20030511	988.48	16.97	23.69	11.09	1.72	42.5	6.91	5.28	6.6	6.3	1.052
20030512	993.07	15.36	21.08	8.82	3.45	41.32	3.95	5.85	5.1	6.1	-1.308
20030513	994.86	8.67	11.8	4.43	2.38	81.69	2.34	2.49	1.9	5.4	-1.582
20030514	992.84	14.3	19.87	8.13	0	39.98	3.07	6.36	4.7	6.1	1.974
20030515	989.5	17.76	24.33	9.81	0	30.89	3.11	7.16	5.8	5.8	2.436
20030516	985.96	17.62	24.17	9.9	0	36.37	1.65	5.63	4.3	5.8	1.806
20030517	983.7	18.28	24.37	11.44	0.02	37.74	2.42	7.1	5.1	3.2	2.122
20030518	981.72	18.98	25.28	13.64	0	36.82	3.4	7.39	6.1	7.3	2.562
20030519	984.16	18.46	25.22	11.82	0.01	38.9	3.35	7.09	5.8	6.1	2.426
20030520	988.4	18.44	25.28	12.78	0	32.72	3.26	7.79	6.2	4.9	2.604
20030521	983.71	24.36	31.31	18.38	0	28.53	6.52	7.4	10	3.2	7.53
20030522	982.52	21.73	27.79	17.21	1.93	52.71	6.51	5.19	6.8	3.2	3.1904
20030523	983.6	21.55	28.53	15.15	17.69	60.51	6.55	4.93	6.2	3.9	-13.0214
20030524	987.44	17.6	21.21	14.29	2.05	69.06	4.02	4.1	3.8	4.1	0.8114
20030525	984.96	20.97	29.01	10.74	6.11	49.58	6.05	6.67	7.2	4.3	-0.6884
20030526	988.3	16.71	22.63	12.37	0	51.33	2.6	7.34	4.7	2.7	3.5391
20030527	984.97	22.99	27.77	18.71	0	39.34	4.99	7.55	7.5	3.1	5.6475
20030528	983.32	22.83	28.11	17.66	3.09	57.07	5.97	5.22	6.3	4.4	1.6539
20030529	983.25	17.9	19.92	12.49	5.92	73.76	5.58	3.03	3.4	6.3	-3.3598
20030530	988.02	17.69	22.33	12.48	0	33.42	3.03	8.06	5.7	5.5	4.2921
20030531	986.02	17.26	22.96	9.56	0	30.8	3.33	8.03	6	5.4	4.518
20030601	985.38	18.91	25.48	10.22	0	31.17	3.12	7.41	6.1	6.6	4.5933
20030602	985.39	20.85	26.42	15.34	0	33.3	2.92	8.04	6.3	7.9	4.7439
20030603	981.41	25.96	33.43	18.21	0	21.33	6.32	8	11.2	6.8	8.4336
20030604	980.33	25.16	32.67	18.2	0	39.98	4.31	7.54	8	5.2	6.024
20030605	980.18	19.69	26.41	14.64	3.3	73.38	4.15	5.52	4.4	5.5	0.0132
20030606	976.4	21.93	27.44	16.58	1.52	49.85	5.51	6.32	6.7	4.9	3.5251
20030607	981.41	18.79	25.38	11.9	0.55	27.34	5.03	6.56	7.5	5.4	5.0975
20030608	988.84	17.61	22.03	12.07	15.54	37.38	3.25	6.2	5.4	2.9	-11.4738
20030609	986.68	16.56	19.85	15.02	12.55	90.39	3.22	2.66	2.4	2.8	-10.7428
20030610	985.35	18.56	23.2	14.46	3.19	78.01	2.59	3.72	3.3	2.9	-0.7051
20030611	983.16	21	24.79	17.18	13.62	72.42	2.08	4.57	3.7	2.8	-10.8339
20030612	977.21	18.28	22.62	14.97	9.14	86.21	3	2.39	2.7	3.2	-7.1069
20030613	980.19	18.83	22.07	16.48	0.28	72.57	2.21	4.5	3.5	3.1	2.3555
20030614	983.09	20.28	25.57	15.15	3.85	75.89	2.79	6.04	4	3.2	-0.838
20030615	983.58	22.67	27.79	17.7	0.16	57.22	1.9	7.03	4.9	3.6	3.5297
20030616	983.17	22.82	27.63	18.33	3.63	64.84	4.18	5.64	5.2	2.2	0.2856
20030617	982.01	20.72	25.68	17.47	24.35	79.07	2.78	4.65	3.7	1.5	-21.5639
20030618	980.35	21.43	24.9	18.31	0.65	79.05	2.76	5.72	3.8	1.5	2.2114
20030619	976.96	23.49	28.66	19.45	2.95	63.72	3.71	7.27	5.5	1.9	1.1915
20030620	981.97	22.18	27.22	18.66	0.05	75.21	2.44	6.44	4.3	2.4	3.1879
20030621	982.86	25.83	29.58	21.54	0	67.24	4.48	6.74	5.6	3.5	4.2168
20030622	980.54	25.53	30.18	20.76	0	66.07	3.67	7.29	5.6	3.1	4.2168
20030623	975.05	20.5	24.98	17.04	23.86	84.93	3.48	3.29	3.2	2.2	-21.4504
20030624	974.39	19.06	20.3	16.98	4.72	91.48	3.75	1.77	2.3	2.2	-2.9881
20030625	977.7	22.78	27.6	17.88	0	73.6	2.32	6.63	4.4	2.2	3.3132
20030626	978.39	24.87	28.2	21.15	0.07	71.06	2.99	4.96	4.5	3	3.3185
20030627	975.39	22.83	27.77	18.59	4.66	72.56	4.09	4.8	4.5	2	-1.2715
20030628	974.81	20.14	25.9	17.04	16.58	81.67	4.21	4.17	3.6	1.6	-13.8692
20030629	977.65	20.96	25.13	17.83	2.92	77.88	2.72	6.79	4.1	1.3	0.1673
20030630	980.31	23.69	28.07	18.59	0.45	70.07	2.04	6.92	4.5	2.2	2.9385
20030701	980.94	25.99	31.63	20.83	0.11	51.88	4.89	7.71	7.4	2.8	5.4622
20030702	980.89	24.86	29.15	19.62	0	55.47	5.6	7.56	6.9	3.3	5.1957
20030703	977.51	23.21	27.28	19.63	12.52	68.57	4.54	4.51	4.8	2.7	-8.9056
20030704	974.44	20.95	23.55	19.48	18.65	83.43	6.33	2.48	3.2	1.8	-16.2404
20030705	979.05	21.21	24.44	16.32	0.62	77.61	3.34	4.86	3.7	2	2.1661
20030706	983.89	21.6	26.56	15.5	0	60.53	2.49	7.38	4.9	3.8	3.6897
20030707	982.31	23.53	28.67	19.9	4.17	67.78	2.1	6.38	4.6	2.1	-0.7062
20030708	979.99	21.01	23.98	18.32	15.79	87.52	3.01	3.44	3	3.2	-11.926
20030709	978.62	20.05	24.22	16.37	6.75	82.21	2.35	5.55	3.5	2.7	-2.242
20030710	981.24	22.07	25.91	18.04	0.18	70.3	2.37	6.66	4.3	2	5.3584
20030711	981.74	24.25	28.38	20.48	0.03	65.89	3.29	6.92	5.1	0.8	6.5388
20030712	979.53	25.07	29.77	21.19	10	62.36	5.62	6.51	6.3	1.5	-1.8856
20030713	979.78	23.8	27.9	19.42	1.16	78.9	3.62	6.15	4.3	1.7	4.3784
20030714	982.25	23.69	27.83	19.12	0.4	75.66	1.74	6.55	4.1	2.3	4.8808
20030715	983.99	23.38	26.72	19.3	0.41	75.92	1.86	5.64	3.9	1.9	4.6132
20030716	983.53	24.12	27.86	21.01	0.94	80.13	1.67	5.52	3.8	2.1	3.9544
20030717	981.62	22.55	24.24	20.63	2.89	84.79	3.93	3.42	3.2	1.9	1.2316
20030718	979.3	20.62	24.66	16.06	4.71	76.21	4.96	4.17	3.9	1.8	0.3132
20030719	979.65	18.25	20.05	16.92	7.93	89.71	2.96	2.54	2.4	1.9	-4.8388
20030720	984.22	21.74	24.81	19.19	7.01	85.84	1.43	4.77	3.2	1.4	-2.8884
20030721	986.34	23.08	27.06	20.55	8.04	85.9	1.84	4.5	3.3	1.8	-3.7896
20030722	984.6	22.25	25.41	19.26	3.58	82.23	3.11	3.39	3.3	1.8	0.6704
20030723	983.92	24	27.08	21.28	1.38	80.35	2.68	4.56	3.7	1.4	3.3856
20030724	984.46	23.33	24.87	21.66	28.42	91.65	3.26	3.27	2.7	1.8	-24.9424
20030725	984.12	25.79	29.55	22.83	3.17	75.73	3.89	5.54	4.6	2.4	2.7548
20030726	984.2	23.85	25.91	22.27	2.56	86.91	4.24	2.07	2.9	2.3	1.1752
20030727	980.36	22.11	23.83	20.09	37.26	91.44	5.25	0.92	2.2	1.3	-34.4264
20030728	979.2	24.04	28.1	20.61	0.6	87.16	3.69	3.52	3.2	0.9	3.5216
20030729	980.44	22.36	28.13	17.58	1.76	80.95	2.44	4.73	3.6	1.8	2.8768
20030730	979.78	25.2	28.99	21.97	0.12	71.06	3.57	6.11	4.7	2.3	5.9336
20030731	979.11	22.67	25.6	20.89	0.55	78.77	4.72	3.3	3.6	2.4	4.0868
20030801	978.82	22.34	24.67	19.29	0.06	87.06	3.78	1.99	2.7	3.8	3.4176
20030802	978.85	23.77	28.01	20.19	0.16	77.75	3.7	4.77	4	4.5	4.992
20030803	983.65	22.34	26.5	17.74	0.04	70.4	2.85	6.82	4.3	3.8	5.4984
20030804	985.86	23.17	28.2	18.4	1.68	75.23	1.75	6.29	3.9	4.1	3.3432
20030805	982.64	25	29.39	20.55	2.45	72.86	2.94	5.58	4.3	3.7	3.0884
20030806	970.78	19.19	21.25	18.02	47	91.22	6.28	0.58	2	3	-44.424
20030807	977.3	19.93	22.7	17.84	2.35	88.93	4.09	2.08	2.4	3.1	0.7412
20030808	975.33	20.61	23.68	17.87	5.84	81.49	2.54	3.55	3	3.3	-1.976
20030809	973.6	20.29	25.05	16.03	1.43	75.88	3.89	4.69	3.7	3	3.3356
20030810	977.27	20.01	24.74	15.82	0.82	76.04	3.59	6.5	3.8	2	4.0744
20030811	982.24	20.14	25.83	15.34	0.03	70.43	2.92	6.08	4	2	5.122
20030812	985.75	21.95	27.38	17.66	0.13	68.57	2.83	5.93	4.2	2.3	5.2796
20030813	985.89	23.65	27.57	20.01	0.48	67.61	4.51	4.88	4.7	3	5.5736
20030814	987.67	24.38	29.34	19.7	0	71.3	4.3	6.76	4.8	3.2	6.1824
20030815	990.97	23.85	29.61	19.3	8.11	70.02	2.87	6.34	4.4	3.8	-2.4428
20030816	992.09	20.94	23.74	18.67	4.36	86.78	2.42	3.24	2.6	2.4	-1.0112
20030817	989.64	22.83	26.89	19.09	0.51	74.96	4.13	6.12	4.1	3.6	4.7708
20030818	985.58	23.36	27.56	19.86	0	69.86	5.81	6.38	5	4.2	6.44
20030819	985.76	23.03	26.76	20.42	0.03	78.36	3.56	4.17	3.5	4.4	4.478
20030820	987.67	24.04	27.88	21.13	1.06	80.46	2.83	4.38	3.4	5.2	3.3192
20030821	985.44	25.24	29.11	22.5	11.73	72.43	5	5.08	4.6	5.7	-5.8052
20030822	983.63	19.15	22.65	14.57	42.75	85.84	3.71	2.1	2.4	5.3	-39.6588
20030823	987.46	19.15	22.76	14.28	0.23	75.86	1.41	4.5	2.8	4.4	3.3764
20030824	985.8	18.52	23.18	12.97	0.61	75.53	1.87	4.96	2.9	4.1	3.1252
20030825	985.21	20.23	25.5	15.8	0.02	66.19	2.52	5.23	3.7	4.7	4.7456
20030826	983.39	22.71	28.2	19.27	0	61.74	4.65	6.07	5.2	4.5	6.6976
20030827	981.86	20.3	26.3	14.61	14.08	81.39	4.16	3.77	3.2	1.9	-9.9584
20030828	987.56	16.26	21.48	11.02	0	64.89	3.01	5.12	3.4	3.6	4.3792
20030829	988.39	16.28	21.2	12.46	0	55	5.07	6.46	4.6	3.5	5.9248
20030830	984.05	18.26	24.77	12.73	0	66.12	3.71	6.13	4	3.5	3.076
20030831	985.25	20.37	26.93	16.12	0	63.61	3.92	6.14	4.5	3.1	3.4605
20030901	986.74	21.92	28.42	17.26	0	62.56	5.86	6.04	5.4	3.1	4.1526
20030902	989.48	20.61	25.35	17.17	1.66	72.17	5.88	4.69	4.1	2.3	1.4929
20030903	992.01	21.39	26.17	17.64	0.02	77.54	3.43	4.91	3.3	3.3	2.5177
20030904	988.36	20.58	24.8	16.05	0.03	79.11	3.74	3.07	2.9	4.1	2.2001
20030905	988.26	18.29	22.52	13.75	2.68	84.96	2.04	4.05	2.3	3.1	-0.9113
20030906	989.93	17.11	22.45	11.37	0	73.35	2.1	4.02	2.7	3.3	2.0763
20030907	984.47	19.26	24.21	16.31	11.76	79.18	3.19	3.82	2.8	3.2	-9.6068
20030908	984.33	18.27	24.24	14.64	2.17	83.4	3.31	3.6	2.6	2.3	-0.1706
20030909	983.33	16.78	20.55	14.14	12.55	91.23	2.51	2.84	1.8	2.4	-11.1658
20030910	984.11	19.63	24.88	14.9	0	65.02	5.01	5.67	4.3	1.8	3.3067
20030911	989.65	17.89	22.97	14.39	0.11	76.13	2.34	4.03	2.6	3.3	1.8894
20030912	982.72	21.08	28.61	15.17	0	72.45	2.71	5.63	3.5	4.5	2.6915
20030913	987.29	14.48	23.62	7.47	1.52	69.45	4.19	5.06	3.6	3.5	1.2484
20030914	993.52	11.67	17.37	6.91	0	56.73	2.6	5.76	2.9	2.8	2.2301
20030915	983.84	20.11	23.6	12.08	1.8	62.08	7.22	5.07	4.7	3.8	1.8143
20030916	990.2	16.81	23.08	10.75	0.01	58.91	2.71	4.68	3.4	5.7	2.6046
20030917	994.4	13.64	19.57	8.03	0	61.95	2.45	3.4	2.7	3	2.0763
20030918	994.28	14.6	21.21	6.58	0	54.69	3.03	4.11	3.4	4.4	2.6146
20030919	995.77	12.56	19.71	5.44	0	54.21	2.32	5.09	3	5.2	2.307
20030920	992.1	14.39	20.68	7.76	0	46.34	2.86	5.13	3.6	4.8	2.7684
20030921	991.22	14.68	22.83	8.27	0.02	57.75	2.55	4.78	3.2	6.2	2.4408
20030922	990.25	18.33	24.65	12.58	1.67	48.36	5.4	4.59	5.2	5.9	2.3288
20030923	992.29	17.3	20.14	13.75	2.77	61.91	6.58	3.43	3.9	3.3	0.2291
20030924	992.63	18.48	23.96	14.34	3.75	57.9	5.35	4.44	4.4	4.1	-0.3664
20030925	990.13	13.91	18.08	10.91	6.77	83.65	5.12	1.91	1.9	3.7	-5.3089
20030926	993.5	12.48	14.53	10.51	0.2	85.76	2.51	0.93	1.4	3.6	0.8766
20030927	992.31	13.41	18.57	9.54	0.16	76.63	1.99	2.77	1.9	4.4	1.3011
20030928	995.25	11.46	18.57	4.79	0	57.14	3.44	4.75	3	5.3	2.307
20030929	994.69	12.27	19.04	7.53	0	51.79	1.9	4.66	2.6	3.6	1.9994
20030930	986.29	13.24	16.96	9.76	0.06	62.22	4.97	2.45	3	4.4	2.247
20040501	991.8	15.02	20.27	10.82	12.91	29.58	2.98	5.58	5	2.5	-10.81
20040502	982.94	12.39	13.72	9.89	24.21	92.22	4.62	0.51	1.4	4.5	-23.622
20040503	977.46	11.24	15.25	5.46	0	42.08	5.34	5.33	4.5	2.7	1.89
20040504	975.55	12.9	16.63	10.21	0.69	36.06	6.09	6.99	5.6	3.1	1.662
20040505	973.81	10.83	16.67	6.25	1.02	40.48	7.46	5.55	5.3	2.6	1.206
20040506	986.28	8.38	13.11	3.63	1.54	56.29	5.24	4.96	3.4	1.8	-0.112
20040507	982.52	18.43	23.48	11.16	0.11	33.84	6.4	6.31	7.1	1.9	2.872
20040508	980.19	20.37	27.68	12.72	0.7	30.01	7.99	7.33	9.3	2.2	3.206
20040509	978.34	19.41	24.18	15.74	0.04	49.36	4.24	6.83	5.6	3	2.312
20040510	982.38	15.01	22.33	6.64	0.02	32.72	4.54	6.42	6	4.1	2.5
20040511	985.32	14.71	20.52	9.01	0	39.51	3.41	7.32	5	2.1	2.1
20040512	978.95	15.47	23.12	8.7	1.99	51.49	3.86	6.35	5	2.5	0.11
20040513	981.71	18.35	22.86	13.44	0	35.68	4.54	7.48	6.3	2.3	2.646
20040514	984.42	20.26	28.32	13.13	0	32.93	3.89	6.98	7	1.7	2.94
20040515	984.89	14.49	18.76	8.67	0.02	40.77	2.31	4.05	3.9	0.8	1.618
20040516	977.67	18	22.39	14.14	0	30.78	4.35	7.3	6.5	0.5	2.73
20040517	978	14.35	18.82	10.28	0.5	42.57	4.99	5.94	5.2	1.3	1.684
20040518	966.34	19.18	23.47	15.23	0.58	37.79	8.7	6.08	7.9	1.7	2.738
20040519	966.8	14.63	19.26	8.92	0	27.47	4.77	7.13	6.1	1.4	2.562
20040520	973.54	13.99	18.03	8.2	0.2	49	3.15	4.68	4	1	1.48
20040521	975.04	15.02	19.49	10.74	1.17	46.19	3.42	6.28	4.7	1.3	2.3691
20040522	979.87	13.1	15.18	10.71	1.34	83.81	2.26	1.93	2.2	1.1	0.3166
20040523	984.33	16.58	20.35	12.1	0	55.76	2.71	5.6	4.1	1.5	3.0873
20040524	979.86	23.53	28.52	18.64	0	37.6	5.48	7.52	8	2.7	6.024
20040525	985.61	18.93	26.66	11.1	0.13	44.03	4.74	6.48	6.5	1.8	4.7645
20040526	990.53	19.73	24.03	15.44	0	31.44	2.71	7.77	5.8	2.5	4.3674
20040527	984.16	21.68	26.57	17.73	0.33	51.13	5.03	4.08	6	1.1	4.188
20040528	980.75	19.21	23.99	14.03	0.51	51.89	3.08	4.62	4.7	1.3	3.0291
20040529	982.46	18.99	22.94	14.61	0	26.36	4.27	7.31	6.9	1.6	5.1957
20040530	982.95	13.13	18.02	9.41	2.01	56.33	3.15	3.9	3.7	1.9	0.7761
20040531	987.22	16.7	22.4	10.08	0.52	34.27	3.36	6.98	5.6	4.8	3.6968
20040601	989.76	22.14	27.26	17.8	0.01	29.78	3.57	7.59	7.1	4.4	5.3363
20040602	987.05	26.28	33.52	19.76	0	22.77	7.59	7.35	12.1	4.3	9.1113
20040603	989.26	24.31	31.76	16.91	0.06	31.18	4.95	7.07	8.8	2.8	6.5664
20040604	991.02	18.71	23.47	13.02	0.16	42.3	2.51	4.94	4.8	3.6	3.4544
20040605	989.09	20.5	25.87	15.57	0	30.32	2.65	7.84	6.1	3.7	4.5933
20040606	985.6	22.05	29.94	13.87	0	25.64	5.35	6.89	9	3.8	6.777
20040607	987.53	17.29	22.37	10.71	0	24.19	3.75	7.88	6.5	3.2	4.8945
20040608	982.29	21.22	28.3	13.5	0.04	33.86	3.02	6.79	6.4	2.5	4.7792
20040609	986.3	23.3	31.89	13.96	0.08	30.41	4.66	7.07	8.6	2.7	6.3958
20040610	988.04	25.54	30.38	20.81	0	31.3	2.92	7.85	7.1	3.2	5.3463
20040611	994.01	22.17	27.4	15.56	0	31.03	4.79	8.03	7.9	3.6	5.9487
20040612	991.96	24.55	29.79	19.11	0	25.76	3.05	7.95	7.4	5	5.5722
20040613	985.57	26.69	33.13	20.61	0.33	25.94	3.54	6.66	8.2	6.2	5.8446
20040614	986.7	25.81	30.95	21.36	0.09	41.49	3.25	6.95	6.8	6.6	5.0304
20040615	987.92	28.05	33.83	22.22	0.1	39.82	3.54	7.66	7.7	6.2	5.6981
20040616	987.54	27.47	33.68	20.17	1.28	40.88	2.6	7.04	6.7	4	3.7651
20040617	983.56	20.73	24.47	18.16	5.7	79.13	2.39	3.24	3.3	6.3	-3.2151
20040618	978.88	19.96	21.84	18.25	11.05	83.75	3.62	3.12	3	6.7	-8.791
20040619	979.41	22.63	26.64	18.81	0.5	74.66	1.86	5.49	4	5.6	2.512
20040620	976.97	24.48	28.25	20.95	0.68	64.58	2.5	6.48	4.9	5.3	3.0097
20040621	973.87	23.7	26.87	19.68	1.42	71.57	2.37	4.97	4.1	4.4	1.6673
20040622	974.43	23.38	26.8	20.7	13.38	78.05	1.67	4.82	3.7	2.8	-10.5939
20040623	977.84	21.64	24.76	19.39	10.91	85.94	1.74	2.63	2.9	4.7	-8.7263
20040624	978.61	22.39	26.61	19.11	6.3	76.14	1.86	4.98	3.8	4.4	-3.4386
20040625	979.03	22.14	26.58	18.8	2.14	80.54	1.6	5.11	3.7	2.7	0.6461
20040626	981.98	24.36	28.58	20.15	0.32	71.64	1.91	6.49	4.4	3.1	2.9932
20040627	982.08	25.56	29.87	20.86	0.14	67.91	3.06	6.54	5.1	3.8	3.7003
20040628	980.71	22.62	27.73	17.01	8.12	74.84	3.87	6.07	4.5	4.7	-4.7315
20040629	982.86	21.18	26.01	14.65	0	51.77	3.29	7.73	5.6	5	4.2168
20040630	982.42	23.04	27.4	17.37	4.44	49.54	2.43	6.03	5.2	5	-0.5244
20040701	975.16	18.97	21.14	17.21	12.63	91.77	4.18	1.14	2.2	3.6	-10.9734
20040702	976.38	18.57	22.14	15.59	2.95	87.15	2.61	2.58	2.7	4.1	-0.9169
20040703	980.84	21.41	25.32	16.85	0	64.57	2.36	6.48	4.4	5.7	3.3132
20040704	976.98	22.9	28.28	16.32	10.94	66	3.77	6.05	5.1	5.8	-7.0997
20040705	974.25	16.29	18.46	14.6	15.72	92.14	2.9	1.06	2	4.8	-14.214
20040706	979.05	20.35	24.05	17.8	2.07	78.55	3.7	4.22	3.6	6.2	0.6408
20040707	981.26	21.82	24.99	17.88	0.65	78.35	2.15	5.51	3.7	3.1	2.1361
20040708	981	22.24	26.49	19.24	11.73	82.18	1.51	5.12	3.6	2.6	-7.0932
20040709	981.32	22.8	26.84	19.83	4.23	80.17	2.34	4.69	3.7	3.3	0.5356
20040710	982.24	21.8	25.98	18.76	3.99	85.75	1.66	3.7	3.1	3.9	0.0028
20040711	982.03	20.87	24.39	17.86	11.88	85.18	3.44	3.58	3.1	3.1	-7.8872
20040712	981.82	20.86	25.21	16.45	2.83	77.62	3.65	5.29	3.9	3.2	2.1932
20040713	983.06	20.88	24.2	17.56	2.02	76.79	2.51	5.45	3.7	3.5	2.7456
20040714	985.35	23.48	26.42	20.02	1.9	79.84	2.5	5.1	3.7	2.9	2.8656
20040715	984.02	23.78	27.92	19.67	0.74	75.59	2.49	6.37	4.3	2.7	4.7984
20040716	978.77	24.28	27.89	21.18	0.79	74.14	4.66	5.97	4.7	2	5.2636
20040717	975.91	25.57	29.26	21.96	0.01	74.79	5.38	6.06	5	2.5	6.43
20040718	975.28	24.44	27.66	20.31	0.02	77.2	4.62	4.93	4.3	3.2	5.5184
20040719	977.25	25.28	27.29	23.52	1.59	83.84	3.63	4.13	3.6	4.1	3.0468
20040720	984.09	27.49	31.95	23.36	1.23	71.37	1.66	5.14	4.3	4.8	4.3084
20040721	984.76	27.38	30.14	24.55	0.97	79.89	4.16	4.77	4.3	4.4	4.5684
20040722	977.38	29.04	31.96	26.36	1.25	72.5	8.14	4.99	6	4.9	6.478
20040723	975.06	25.23	31.43	20.48	41.75	82.67	4.78	4.59	4.2	5.2	-36.3404
20040724	982.41	21.1	26.22	14.86	0	63	2.87	7.7	4.8	5.9	6.1824
20040725	983.77	21.9	26.15	17.93	0	67.61	2.66	7.53	4.5	6.6	5.796
20040726	982.48	24.48	28.34	20.57	8.86	70.37	2.49	6	4.4	6.1	-3.1928
20040727	980.12	21.06	24.36	18.62	14.96	90.71	3.86	2.54	2.6	5.7	-11.6112
20040728	986.93	24.32	28.44	20.83	0.48	80.02	1.64	5.68	3.8	4.4	4.4144
20040729	986.91	19.7	26.36	15.02	41.36	84.23	4.09	3.31	3.3	6.1	-37.1096
20040730	987.67	19.81	23.46	16.39	0	77.9	2.17	5.93	3.5	2.7	4.508
20040731	986.84	22.48	26.74	18.21	0	73.64	2	6.4	3.9	3.1	5.0232
20040801	983.32	25.26	30.45	20.7	0.07	74.29	2.71	6.79	4.6	4.8	5.8548
20040802	980.94	25.14	29.24	22.05	0.61	82.09	1.53	5	3.6	4.5	4.0268
20040803	976.55	23.05	28	18.37	25.83	86.64	4.41	4.34	3.4	5.2	-21.4508
20040804	986.47	19.56	23.82	14.2	0.04	75.85	2.76	4.88	3.4	3.2	4.3392
20040805	985.05	23.76	28.08	20.05	0.05	74.61	2.46	7.05	4.2	3.3	5.3596
20040806	980.75	25.48	29.48	21.79	1.18	75.86	5.99	4.51	4.6	5	4.7448
20040807	979.28	23.05	26.03	20.47	15.35	85.76	4.04	2.55	2.9	4.5	-11.6148
20040808	981.44	24.31	29.47	18.45	0.55	83.41	2.61	5	3.6	5	4.0868
20040809	985.52	24.37	30.28	18.39	0	64.82	2.08	7.17	4.6	5.7	5.9248
20040810	986.61	24.71	30.99	18.44	1.92	76.69	3.61	6.18	4.5	4.1	3.876
20040811	991.45	16.6	18.31	13.54	9.19	71.29	4.18	1.65	3	5.2	-5.326
20040812	989.25	12.61	14.95	8.91	5.07	91.52	3.13	1.56	1.6	5.3	-3.0092
20040813	987.8	19.17	23.09	15.06	0	74.96	4.07	6.42	3.7	4.4	4.7656
20040814	988.3	19.3	26.19	12.03	0.17	65.84	3.46	6.49	4.4	3.2	5.4972
20040815	987.59	19.67	25.09	13.49	0.01	60.57	2.29	5.83	4	2.6	5.142
20040816	987.11	19.03	25.02	13.02	0	59.62	2.04	5.74	3.9	3.7	5.0232
20040817	985.3	22.2	27.97	17.53	0	69.24	3.06	6.51	4.3	5.3	5.5384
20040818	988.37	19.69	24.77	14.07	0	61.53	3.96	6.76	4.6	2.7	5.9248
20040819	986.92	19.62	25.64	12.95	0	62.16	3.59	6.69	4.5	3	5.796
20040820	989.06	20.92	26.92	14.74	0	65.78	1.38	6.72	3.6	5.3	4.6368
20040821	990.68	22.72	29.01	16.53	0	67.76	1.78	6.35	3.9	6.1	5.0232
20040822	990.63	23.55	30.65	16.18	0	61.75	2.43	6.48	4.6	4.6	5.9248
20040823	987.87	23.54	30.32	16.02	0	62.9	1.35	6.27	3.8	4.6	4.8944
20040824	986.76	23.62	30.38	17.22	0	64.61	1.3	6.16	3.8	3.6	4.8944
20040825	984.24	23.81	30.24	19.64	1.33	68.42	2.15	5.08	3.9	4.4	3.6932
20040826	983.45	22.1	26.55	18.61	0.85	77.65	3.07	5.23	3.5	4.9	3.658
20040827	985.15	23.97	28.35	20.3	4.41	75.09	2.84	4.3	3.6	5.9	0.2268
20040828	981.91	18.73	21.35	15.85	18.91	92.72	4.51	1.34	1.8	6.3	-16.5916
20040829	982.53	17.45	22.76	13.58	0.03	73.83	2.97	5.2	3.2	3.6	4.0916
20040830	976.3	18.76	25.14	13.47	0.21	69.53	3.38	5.39	3.7	4.1	2.6353
20040831	975.65	18.04	22.48	13.4	0.53	66.91	4.24	5.24	3.8	4.3	2.3922
20040901	979.75	17.84	21.04	15.52	0.19	62.69	4.63	4.23	3.9	3	2.8091
20040902	986.35	18.03	22.46	13.61	0.06	69.66	3.65	4.14	3.3	4.8	2.4777
20040903	987.94	21.46	27.7	16.5	0	60.22	4.78	5.93	5.1	4.6	3.9219
20040904	988.15	20.04	26.26	15.32	0	70.71	3.24	5.4	3.7	4.8	2.8453
20040905	987.16	18.98	23.68	12.8	0.96	83.97	2.31	3.06	2.4	5.3	0.8856
20040906	986.76	18.01	24.5	13.42	2.48	67.57	3.06	4.35	3.4	2.7	0.1346
20040907	982.63	16.32	21.44	11.21	0	59.5	3.09	5.48	3.6	2.3	2.7684
20040908	986.8	16.19	22.17	11.43	9.6	63.89	2.72	5.37	3.3	2.3	-7.0623
20040909	994.84	14.26	20.05	8.68	0	66.47	2.34	4.55	2.8	2.7	2.1532
20040910	998.69	16.97	24.1	11.38	0	60.18	2.99	5.86	3.8	2.9	2.9222
20040911	997.31	18.12	26.53	11.36	0	64.87	2.72	5.58	3.7	2.4	2.8453
20040912	992.48	17.23	21.21	12.86	3.36	75.54	4.33	2.92	2.8	2.8	-1.2068
20040913	994.09	18.12	23.97	13.35	0	66.75	2.79	5.36	3.3	2.1	2.5377
20040914	993.57	19.46	25.18	15.74	0	71.61	2.04	5.08	2.9	2.2	2.2301
20040915	988.97	21.49	25.03	18.88	22.22	73.48	4.04	3.14	3.2	2.5	-19.7592
20040916	986.73	21.95	24.36	19.65	0.89	72.05	6.77	3.6	3.9	3.6	2.1091
20040917	988.07	16.61	20.94	12.22	0.07	59.81	4.6	2.89	3.6	2.6	2.6984
20040918	985.59	14.89	21	9.97	0.07	47.92	5.65	5.24	4.8	2.5	3.6212
20040919	989.59	14.08	20.54	9	0	52.07	3.7	5.41	3.8	2.3	2.9222
20040920	991.26	14.64	20.75	8.21	0	57.14	2.8	3.86	3.1	2	2.3839
20040921	993.5	14.04	21.19	8.44	0	56.39	2.29	5.28	3	2.2	2.307
20040922	991.34	16.55	24.1	11.78	0	58.95	4.23	5.18	4	2.3	3.076
20040923	993.12	17.57	24.91	11.14	0	59.23	3.65	5.1	3.9	2.3	2.9991
20040924	995.02	18.72	25.08	14.74	0	58.47	4.21	4.93	4.2	2.9	3.2298
20040925	994.81	19.18	23.77	15.9	0	65.8	4.97	3.55	3.7	3.5	2.8453
20040926	990.58	20.15	26.35	16.32	0	55.95	5.77	4.67	5.1	2.4	3.9219
20040927	992.93	13.07	21.92	4.96	0.28	52.14	3.78	4.81	3.8	1.7	2.6422
20040928	990.81	16.98	22.5	11.25	0.18	39.59	4.99	4.61	5.1	1.8	3.7419
20040929	997.12	10.41	15.72	5.73	0.2	53.32	4.03	2.27	3	1.8	2.107
20040930	991.93	9	13.03	4.65	7.97	79.34	4.42	1.94	1.7	2.4	-6.6627
20050501	981.75	10.81	15.25	5.3	0	18.7	5.45	7.46	5.8	3.2	2.436
20050502	984.07	10.86	17.19	3.79	0	24.79	4.69	7.22	5.4	3.1	2.268
20050503	986.38	12.71	18.34	4.52	0	32.65	3.12	7.11	4.6	3.5	1.932
20050504	984.71	15.53	20.06	10.15	1.04	34.88	3.18	5.95	4.9	3.5	1.018
20050505	978.81	12.39	16.65	7.55	9.08	60.08	5.18	2.7	3.5	2.7	-7.61
20050506	979.7	7.49	13.17	3.23	3.29	65.36	3.67	3.23	2.7	3.6	-2.156
20050507	979.18	7.69	9.7	5.36	7.37	79.65	2.82	2.45	1.9	4	-6.572
20050508	978.78	5.66	7.91	2.26	4.71	86.89	2.71	2.75	1.5	3.1	-4.08
20050509	982.75	8.04	11.23	4.96	1.03	71.99	2.92	5.58	2.5	3.3	0.02
20050510	983.49	12.55	17.4	7.76	2.33	54.52	4.1	6.39	4.1	3.5	-0.608
20050511	984.06	10.34	12.04	7.1	1.91	74.86	1.51	4.48	2.3	2.6	-0.944
20050512	986.36	12.61	17.11	8.97	0.46	62.65	2.66	5.43	3.3	3.2	0.926
20050513	984.48	15.36	20.95	10.4	14.14	64.52	4.14	6.21	4.1	4.3	-12.418
20050514	991.67	12.46	17.65	5.66	0	50.54	3.34	6.78	4.1	3.2	1.722
20050515	988.1	17.12	19.45	14.82	0.93	38.18	4.83	6.39	5.8	2	1.506
20050516	986.73	16.72	19.69	12.96	0.61	69.97	5.4	3.1	3.6	2.6	0.902
20050517	984.54	13.8	17.07	10.58	5.43	74.68	2.39	1.93	2.5	3	-4.38
20050518	982.25	14.04	18.21	10.47	1.11	51.36	3.13	4.3	4	3.5	0.57
20050519	983.11	18.46	23.7	13.47	0	31.17	5.27	7.36	7.2	3.6	3.024
20050520	982.32	17.59	21.72	14.3	0.36	29.6	5.14	7.17	6.9	6.7	2.538
20050521	980.23	16.61	23.23	9.35	0	32.24	3.19	6.26	5.6	6.2	4.2168
20050522	981.17	16.87	20.99	11.05	0.13	35.19	3.11	7.01	5.3	5.2	3.8609
20050523	986.71	15.44	18.86	11.16	1.63	53.4	2.76	4.57	3.9	3.2	1.3067
20050524	987.53	17.18	22.01	11.91	0.3	44.2	3.06	7.51	5.1	3.6	3.5403
20050525	981.39	18.6	23.62	12.39	7.95	50.35	5.59	5.49	5.8	5.5	-3.5826
20050526	987.61	13.25	21.04	7.45	0.91	43.17	4.23	4.11	5	5.8	2.855
20050527	987.09	20.05	24.77	16.2	0.11	32.92	4.39	7.54	7	6.4	5.161
20050528	989.58	22.16	27.89	17.11	0.01	39.96	5.54	7.68	7.7	6.1	5.7881
20050529	983.93	23.94	28.93	19.23	0.36	37.48	8.95	6.43	9.7	6.3	6.9441
20050530	980.37	21.41	26.34	16.91	0.28	59.8	4.92	4.83	5.4	4.9	3.7862
20050531	977.06	21.66	27.59	16.9	0.65	59.5	4.25	6.7	5.6	5	3.5668
20050601	974.3	17.97	22.44	15.23	12.32	71.84	3.72	3.72	3.7	4.6	-9.5339
20050602	975.83	17.4	21.12	13.58	1.19	74.83	1.88	5.43	3.4	5.4	1.3702
20050603	981.84	18.49	23.02	14.33	2.95	78.38	2.59	5.55	3.5	4.1	-0.3145
20050604	985.96	20.96	25.97	16.28	0	65.18	2.16	6.35	4.4	5.5	3.3132
20050605	983.02	24.48	29.19	19.72	0.37	50.24	5.39	7.19	7.2	5.3	5.0516
20050606	984.88	18.41	22.19	15.81	3.04	70.13	4.45	4.63	4.1	6.8	0.0473
20050607	983.32	21.71	28.85	16.99	10.86	56.18	5.93	7.01	6.8	5	-5.7396
20050608	984.43	18.58	22.31	16.42	4.02	77.52	5.4	4.03	3.6	6.3	-1.3092
20050609	979.37	20.83	26.57	16.01	5.6	70.26	4.59	6.18	4.8	5.7	-1.9856
20050610	974.43	20.1	24.67	15.57	7.5	73.64	2.85	4.32	3.8	3.3	-4.6386
20050611	976.21	17.92	21.43	13.75	3.88	77.51	1.97	4.9	3.3	3.1	-1.3951
20050612	978.46	21.98	25.68	18.4	0.08	57.38	2.48	7.17	5	3.9	3.685
20050613	977.03	22.16	26.74	17.87	19.12	65.8	4.88	6.06	5.2	4.6	-15.2044
20050614	979.18	21.48	27.89	17.75	4.53	65.32	4.9	5.84	5.4	2.6	-0.4638
20050615	982.48	19.91	24.01	16.51	5.66	78.77	2.22	4.93	3.5	3.5	-3.0245
20050616	982.5	20.4	25.26	16.71	6.41	78.49	1.24	5.82	3.6	3.2	-3.6992
20050617	979.8	20.92	25.68	17.54	7.75	75.91	1.87	5.51	3.8	5	-4.8886
20050618	977.52	20.12	23.31	17.1	2.77	80.78	1.94	4.53	3.3	5.2	-0.2851
20050619	975.69	22.5	26.98	18.94	9.73	76.19	2.92	5.67	4.2	6.2	-6.5674
20050620	973.92	19.6	21.78	17.86	14.95	87.84	4.09	1.68	2.6	5.4	-12.9922
20050621	975.35	19	21.13	16.97	5.02	90	2.03	2.13	2.5	5.2	-3.1375
20050622	978.4	23.86	27.57	20.85	0.89	70.35	2.05	5.94	4.4	5.4	2.4232
20050623	979.24	22.34	26.53	17.98	4.71	69.7	1.65	5.17	4	3.7	-1.698
20050624	977.14	22.94	25.96	19.92	43.17	73.55	2.15	2.79	3.5	5	-40.5345
20050625	978.15	23.79	28.56	19.97	4.52	80.56	2.55	3.78	3.7	5.3	-1.7339
20050626	977.52	23.81	27.47	20.5	0.75	80.72	1.94	4.81	3.7	5.2	2.0361
20050627	975.09	25.09	28.68	21.37	0.24	77.65	2.21	5.7	4.2	4.3	2.9226
20050628	979.53	24.84	28.16	21.46	0	68.29	3.16	4.89	4.7	5.4	3.5391
20050629	976.27	23.37	27.78	19.51	18.3	77.22	4.76	4.84	4.4	6.3	-14.9868
20050630	973.67	21.31	27.26	19.03	14.34	81.69	6.07	3.71	3.9	3.2	-11.4033
20050701	973.65	20.92	24.77	18.39	15.29	88.71	2.74	3.23	2.9	4	-13.1063
20050702	975.92	22.49	26.39	19.53	0.96	83.23	1.55	4.46	3.4	5.8	1.6002
20050703	972.17	22.66	26.19	20.29	20.12	82.84	2.55	4.83	3.6	3.2	-17.4092
20050704	968.77	21.02	25.49	18.04	12.42	84.88	4.05	4.27	3.4	5.2	-9.8598
20050705	972.2	20.29	23.8	17	11.95	83.38	3.74	4.64	3.4	6.3	-9.3898
20050706	979.95	21.57	25.57	17.3	0.04	71.29	3.33	5.35	4.3	5.5	3.1979
20050707	980.11	23.42	27.71	19.68	14.92	73.4	3.7	6.44	4.7	5.5	-11.3809
20050708	977.91	22.39	25.22	19.93	6.59	83.03	4.52	3.11	3.4	4.9	-2.2108
20050709	978.24	19.83	22.25	18.61	28.86	92.11	2	1.36	2.3	3.5	-25.8976
20050710	981.31	20.81	24.4	17.69	2.86	85.32	1.95	3.78	3.1	4.3	1.1328
20050711	981.03	22.01	26.49	18.21	3.21	82.62	1.8	5.67	3.6	4.1	1.4268
20050712	981.72	23.59	27.91	19.39	2.68	77.49	1.57	5.84	3.9	2.9	2.3432
20050713	983.04	22.67	27.59	19.23	6.13	79.69	3.11	5.32	4	3.3	-0.978
20050714	984.41	23.37	27.01	20.56	21.02	80.33	4.4	4.45	3.9	3.4	-15.9968
20050715	987.08	25.43	29.01	22.31	0.04	77.3	4.54	6.44	4.7	2.8	6.0136
20050716	985.05	25.91	28.88	22.74	0.1	77.4	6.37	4.91	4.7	1.6	5.9536
20050717	985.67	25.39	28.35	21.58	3.14	78.96	4.53	4.75	4.2	1.1	2.2696
20050718	988.31	25.43	28.55	23.1	0	71.6	1.93	6.51	4.4	2.8	5.6672
20050719	982.38	27.51	30.5	25.17	0	77.97	5.32	6.27	5	2.8	6.44
20050720	980.73	26.27	29.56	23.32	1.66	85.77	3.08	4.17	3.6	2.2	2.9768
20050721	983.06	23.63	27.59	20.33	19.33	89.28	3.04	3.04	3	1.8	-15.466
20050722	988.08	22.95	25.7	19.62	0.28	76.09	1.72	3.92	3.4	1.9	4.0992
20050723	986.5	23.62	27.56	19.62	0	77.36	1.15	4.58	3.5	2.5	4.508
20050724	984.2	25.36	29.82	21.03	0	73.76	1.64	5.93	4.1	2.5	5.2808
20050725	981.77	24.01	28.49	20.21	2	80.81	1.4	5.27	3.6	1.6	2.6368
20050726	978.7	23.38	28.54	20.96	11.44	85.37	2.02	4.47	3.4	1.9	-7.0608
20050727	976.38	22.63	26.2	19.97	11.68	85.58	1.87	3.98	3.1	1.8	-7.6872
20050728	972.07	22.31	27.44	19.49	4.27	81.94	2.62	4.29	3.5	2.2	0.238
20050729	975.72	21.48	25.33	19.41	9.63	84.23	2.91	3.34	3.1	2.3	-5.6372
20050730	980.38	20.28	22.91	16.88	1.19	85.94	2.58	3.38	2.8	3	2.4164
20050731	980.06	22.42	25.51	20.12	14.48	83.92	2.24	4.56	3.3	2.5	-10.2296
20050801	975.22	21.13	23.27	19.66	7.94	91.48	2.39	1.43	2.3	2.7	-4.9776
20050802	975.6	22.1	25.34	18.72	6.68	86.48	1.44	4.13	3	3.2	-2.816
20050803	978.29	24.68	28.78	21.25	0.32	76.85	1.58	5.31	3.7	3.7	4.4456
20050804	984.04	23.91	28.26	21.14	6.33	85.13	1.87	4.59	3.3	2.2	-2.0796
20050805	987.36	23.28	27.08	20.94	15.8	85.84	2.34	2.98	3	1.5	-11.936
20050806	988.03	22.1	24.51	20.72	4.84	89.9	2.3	2.11	2.5	2.1	-1.62
20050807	987.2	24.11	28.73	20.32	0.02	74.06	2.65	5.76	4.1	2.4	5.2608
20050808	983.64	26.2	30.13	22.72	1.43	79.48	1.95	5.1	3.8	1.6	3.4644
20050809	978.94	26.68	30.49	23.14	1.44	74.75	2.75	4.69	4.1	1.4	3.8408
20050810	976.74	24.57	27.61	22.63	11.65	85.12	4.51	2.3	3.1	0.9	-7.6572
20050811	977.88	26.15	28.75	22.67	1.13	83.14	4.28	3.4	3.5	1.3	3.378
20050812	980.61	26.8	29.95	24.4	49.14	84.52	3.96	2.73	3.3	1.8	-44.8896
20050813	983.12	26.1	28.32	24.06	1.55	87.08	2.24	3.08	3	1.3	2.314
20050814	983.26	27.03	30.47	24.46	0.48	85.14	2.37	4.52	3.5	1.4	4.028
20050815	981.46	25.28	30.27	20.04	6.87	86.36	4.11	2.24	3.1	1.8	-2.8772
20050816	988.12	21.5	25.17	18.84	0.55	69.65	2.67	5.14	3.8	2.8	4.3444
20050817	990.42	16.92	18.83	14.4	2.17	74.87	2.35	1.42	2.4	2.7	0.9212
20050818	991.39	18.26	23.15	13.18	0	71.81	2.31	5.98	3.4	2.1	4.3792
20050819	989.35	18.86	24.94	12.83	0	68.1	2.16	6.34	3.7	3.4	4.7656
20050820	986.86	20.05	25.42	14.6	0	68.48	2.06	6.54	3.7	4.6	4.7656
20050821	989.48	20.42	25.6	15.84	0.22	73.13	2.42	5.91	3.6	2.7	4.4168
20050822	992.11	20.06	25.95	14.25	0.35	73.53	2.28	5.79	3.5	0.9	4.158
20050823	991.72	21.49	26.92	16.41	0.03	69.23	1.96	5.67	3.6	1.8	4.6068
20050824	989.73	22.83	27.25	19.77	0	64.95	3.04	5.07	4.2	1.8	5.4096
20050825	985.27	17.96	21.91	15.48	9.6	77.74	3.65	2.5	2.8	2.3	-5.9936
20050826	983.58	17.05	19.45	14.65	1.43	89.22	2.48	1.47	1.9	1.1	1.0172
20050827	984.24	20.42	26.56	15.71	0.73	76.86	2.73	5.37	3.4	1.4	3.6492
20050828	982.84	23.67	27.26	19.74	0.14	77.82	5.41	5.15	3.9	2.2	4.8832
20050829	982.96	21.6	29.44	12.78	2.82	73	4.03	4.57	4.2	2.6	2.5896
20050830	984.76	19.73	25.31	14.15	0	58.35	2.58	6.16	4	2.4	3.076
20050831	983.3	17.04	27.52	9.88	12.38	77.42	2.87	4.93	3.5	1.7	-9.6885
20050901	991.44	12.26	15.96	9.1	0.1	73.28	3.41	4.11	2.5	0.9	1.8225
20050902	993.39	15.29	20.21	11.67	0	68.44	2.82	4.75	3	2.9	2.307
20050903	994.73	15.71	21.68	10.5	0	67.06	2.27	5.11	3	4.3	2.307
20050904	995.42	16.82	23.25	11.37	0	66.63	1.76	4.65	2.9	5.9	2.2301
20050905	993.67	18.47	24.93	12.54	0	65.29	2.39	5.99	3.5	3.5	2.6915
20050906	989.03	19.67	26.98	12.45	0	62.24	2.51	5.99	3.9	5.1	2.9991
20050907	986.53	18.74	25.2	12.23	0	65.33	2.09	6	3.4	6.1	2.6146
20050908	988.54	20.63	27.69	15.77	0	60.18	3.44	5.81	4.4	4.7	3.3836
20050909	986.2	22.34	28.66	17.94	0.08	59.52	5.71	5.67	5.5	4.1	4.1495
20050910	990.36	19.13	24.65	14.22	0.08	76.82	3.25	3.43	2.9	5.1	2.1501
20050911	986.95	22.93	27.38	18.96	1.68	69.07	6.59	3.84	4.6	7.2	1.8574
20050912	994.1	16.9	22.22	11.8	0	60.06	3.66	5.07	3.7	8.5	2.8453
20050913	993.52	14.93	20.69	9.98	0	71.15	1.94	2.92	2.4	5	1.8456
20050914	992.69	18.43	25.66	13.28	0	55.29	3.41	5.56	4.3	5.1	3.3067
20050915	988.87	20.58	27.77	16.48	3.62	53.77	4.92	4.96	5.3	2.4	0.4557
20050916	984.43	16.32	18.43	15.2	16.58	92.53	4.01	0.61	1.4	2.6	-15.5034
20050917	987.05	16.17	22.76	10.27	0.15	57.88	4.78	4.59	4.2	3.3	3.0798
20050918	991.98	13.9	21.03	7.81	0	48.35	4.74	5.45	4.4	4.3	3.3836
20050919	994.75	13.56	19.47	8.84	0	66.28	2.49	4.42	2.6	4.3	1.9994
20050920	996.5	11.86	18.02	6.24	0.42	69.68	1.87	3.9	2.1	6.2	1.1949
20050921	994.82	11.14	17.27	5.08	0	61.42	1.86	3.94	2.3	4.7	1.7687
20050922	993.83	12.45	19.56	6.5	0.08	64.69	2.54	3.9	2.6	4.1	1.9194
20050923	994.71	13.96	22.16	8.05	0	63.78	1.96	4.87	2.7	2.1	2.0763
20050924	993.45	16.17	23.64	11.25	1.4	59.7	2.08	4.72	2.9	2.6	0.8301
20050925	994.8	14.81	20.24	11.53	2.91	82.39	1.73	2.57	1.8	5.1	-1.5258
20050926	998.01	14.86	22.21	10.42	2.34	79.77	1.33	3.86	1.9	6.4	-0.8789
20050927	997.44	16.01	22.58	11.33	6.11	78.59	2.28	4.3	2.2	5.5	-4.4182
20050928	993.26	18.22	24.75	14.84	0	62.95	4.52	4.52	3.9	2.7	2.9991
20050929	990.52	17.45	22.16	10.5	5.27	69.57	4.11	3.31	3	3.5	-2.963
20050930	992.98	8.95	14.49	5.28	0.3	80.64	3.08	1.72	1.6	2.8	0.9304
20060501	989.01	8.95	14.32	2.98	0.15	54.46	3.2	6.61	3.3	4.3	1.236
20060502	990.4	13.3	18.75	6.96	0	51.47	1.54	6.8	3.4	4	1.428
20060503	984.71	17.79	23.41	12.21	0	34.36	5.62	6.65	6.8	4.9	2.856
20060504	986.86	12.45	16.08	5.9	2.1	64.63	3.62	3.41	3	6.3	-0.84
20060505	991.64	13.34	19.55	4.79	0	30.77	2.52	7.43	4.6	4	1.932
20060506	984.89	18.33	23.7	12.87	0.05	19.51	4.37	7.42	7.2	4.8	2.974
20060507	987.6	19.31	26	14.38	1.24	39.03	3.34	6.78	5.9	4.8	1.238
20060508	992.18	13.3	16.12	11.58	6.7	83.66	1.77	2.63	2.2	3.9	-5.776
20060509	989.16	14	18.56	7.8	9.32	85.37	4.3	2.22	2.3	3	-8.354
20060510	993.08	10.07	15.51	6.32	0.27	42.41	4.11	4.95	4.2	4.9	1.494
20060511	995.52	12.55	18.26	7.13	0.06	26.48	4.77	6.84	5.8	4.8	2.376
20060512	992.32	14.68	19.87	9.58	0.02	32.1	3.57	5.18	5.2	4.8	2.164
20060513	983.54	11.8	16.89	6.97	1.07	62.8	4.23	5.86	3.6	5	0.442
20060514	981.91	17.61	23.16	12.14	0	36.78	4.17	6.94	6	2.5	2.52
20060515	982.84	22.54	28.58	16.35	0	32.1	7.22	7.48	9.3	2.5	3.906
20060516	983.6	23.46	30.09	17.26	0	34.27	8.61	7.4	10.2	2.7	4.284
20060517	989.24	15.25	19.69	10.93	0.3	60.54	4.86	4.78	4.2	2.6	1.464
20060518	981.51	16.72	24.33	8.45	2.09	48.01	5.87	5.74	6.1	2.1	0.472
20060519	982.51	15.43	20.32	9.41	0	32.14	3.3	7.7	5.4	2	2.268
20060520	986.98	16.74	22.04	11.48	0	34.98	2.92	7.43	5.3	2.2	2.226
20060521	983.12	17.18	23.13	11.15	0	46.81	4.18	5.13	5.3	2.5	3.9909
20060522	977.77	16.11	24.59	9.83	2.62	59.38	3.92	6.5	4.9	3.2	1.0697
20060523	985.69	15.67	20.52	10.58	0.36	66.43	3.03	6.62	3.9	3	2.5767
20060524	989.74	20.41	25.75	16.26	0.52	42.65	3.64	7.15	6.1	2.8	4.0733
20060525	991.62	15.74	19.57	12.03	1.32	45.76	1.96	4.28	3.9	3.3	1.6167
20060526	985.61	18.76	24.98	14.24	1.44	62.55	2.3	5.49	4.2	2.4	1.7226
20060527	981.72	19.52	24.79	13.42	0.2	59.31	3.37	6.24	4.8	2.3	3.4144
20060528	979.96	20.51	27.06	12.47	0	42.48	2.9	7.69	5.8	3.5	4.3674
20060529	980.11	21.3	28	14.02	0	37.4	2.8	7.88	6.1	2.8	4.5933
20060530	983.08	21.84	27.65	15.42	0	41.49	2.79	7.87	6	3.5	4.518
20060531	986.61	23.36	29.08	18.3	0	45.23	2.38	7.26	5.7	2.8	4.2921
20060601	986.54	24.72	30.34	19.57	0.01	48.47	3.6	6.92	6.5	3	4.8845
20060602	984.61	25.05	31.29	19.31	0.28	36.96	4.75	6.93	8.2	2.7	5.8946
20060603	984.54	17.47	22.75	12.55	1.88	77	2.82	3.56	3.3	3.2	0.6049
20060604	980.93	19.01	25.97	14.43	4.03	71.63	3.74	6.63	4.5	2.3	-0.6415
20060605	980.51	20.86	27.19	14.55	0.3	62.05	2.46	6.98	4.8	2	3.3144
20060606	977.67	24.31	28.73	21.27	0.01	44.33	4.64	6.03	7.1	2.6	5.3363
20060607	973.66	18.59	23.22	15.49	7.57	75.79	6.4	3.76	3.9	1.1	-4.6333
20060608	970.2	16.64	22.11	13.03	2.07	74.57	3.43	5.63	3.7	2.4	0.7161
20060609	970.2	17.59	22.24	13.14	0.69	65.42	2.38	6.68	4.1	2.2	2.3973
20060610	974.89	17.74	20.68	13.62	2.88	76.95	1.16	6.08	3.3	3.8	-0.3951
20060611	980.67	18.43	22.28	14.36	1.5	73.58	2.56	5.97	3.7	1.8	1.2861
20060612	983.51	22.68	27.32	18.34	1.77	57.33	5.71	6.31	6.3	3.4	2.9739
20060613	985.86	18.76	21.83	15.29	19.77	74.98	3.31	3.8	3.5	1.3	-17.1345
20060614	976.49	16.45	19.01	14.48	5.63	89.41	2.31	2.25	2.4	1.8	-3.8228
20060615	971.8	15.92	18.37	13.37	8.94	81.72	4.32	4.08	2.9	3.4	-6.7563
20060616	975.31	18.48	23.18	14.95	1.63	68.67	5.78	6.76	4.7	0.8	1.9091
20060617	979.37	18.05	22.69	14.74	14.83	81.95	3.27	5.19	3.4	2.6	-12.2698
20060618	983.08	20.68	25.35	16.32	2.82	63.5	2.96	5.4	4.5	2.9	0.5685
20060619	981.55	19.63	21.73	17.3	11.05	87.93	3.82	3.06	2.7	2.9	-9.0169
20060620	982.67	21.11	26.49	16.87	3.07	76.28	2.48	5.56	4	2.5	-0.058
20060621	982.13	20.27	26.2	15.25	7.85	77.69	1.94	6.33	3.9	2.5	-4.9133
20060622	982.56	21.19	26.17	15.94	0.79	70.79	2.24	6.87	4.3	1.5	2.4479
20060623	983.8	22.69	27.4	17.67	2.88	64.8	1.5	6.87	4.4	1.3	0.4332
20060624	983.89	21.75	25.26	19.23	20.95	78.24	2.42	5.7	3.9	1.9	-18.0133
20060625	980.27	21.14	23.67	19.02	9.13	81.48	3.57	3.12	3.3	1.6	-6.6451
20060626	976.05	20.26	24.87	17.4	11.05	83.58	3.51	5.46	3.6	0.7	-8.3392
20060627	981.4	18.99	23.88	12.44	0.48	59.18	3.72	7.31	5	1.1	3.285
20060628	985.51	19.57	24.74	13.38	0	53.94	2.51	8.03	5	1.6	3.765
20060629	983.3	21.37	24.98	18.22	0	52.91	3.07	7.41	5.4	2.7	4.0662
20060630	980.3	22.97	27.16	18.45	0	60.34	3.22	6.54	5.2	2.4	3.9156
20060701	980.98	23.96	28.76	18.87	0	55.88	2.98	7.44	5.7	1	4.2921
20060702	980.94	24.67	30.02	18.65	0	51.91	2.32	7.93	5.7	1	4.2921
20060703	978.99	25.65	30.88	21.51	0.21	64.71	2.2	6.87	5.1	1.4	3.6303
20060704	977.27	24.3	29.2	19.38	0.17	73.44	1.77	5.38	4.1	2.5	2.9173
20060705	975.91	24.77	30.89	20.1	0.05	69.42	1.7	7.15	4.7	5	3.4891
20060706	977.05	25.46	30.73	21.38	0.44	69.98	2.46	6.45	4.9	5.7	3.2497
20060707	978.92	26.08	30.49	22.98	0.74	66.96	3.08	5.53	5.1	6.6	3.1003
20060708	980.21	25.42	29.5	21.23	0.05	67.71	4.41	5.14	5.2	7.5	6.6476
20060709	980.47	25.73	29.6	22.6	0.02	63.32	5.42	5.09	6	4.8	7.708
20060710	978.33	26.87	31.15	23.05	8.72	69.77	4.18	4.79	5.2	2.3	-2.0224
20060711	978.2	24.53	27.3	22.26	4.8	85.27	4.55	3.33	3.4	4	-0.4208
20060712	976.24	26.01	30.96	22.62	0.11	68.6	5.19	6.19	5.8	6.1	7.3604
20060713	977.85	24.07	30.68	19.49	5.83	75.06	5.45	5.42	5.1	3.6	0.7388
20060714	981.18	25.1	30.31	21.29	0.13	62.89	4.54	6.77	6	4.7	7.598
20060715	981.54	24.3	29.45	18.79	0	54.7	3.27	7.29	5.8	7.2	7.4704
20060716	981.08	23.43	27.99	18.37	0.05	64.13	2.12	6.5	4.6	4.1	5.8748
20060717	980.46	24.6	28.87	20.33	1.31	65.83	1.48	6.63	4.4	2.2	4.3572
20060718	980.21	24.03	28.43	18.79	1.04	70.51	0.99	6.47	4	4.5	4.112
20060719	979.68	24.71	29.21	21.23	4.4	72.95	1.51	6.02	4.1	6.9	0.8808
20060720	974.47	21.87	25.16	19.89	25.74	85.81	4.07	2.8	3	3.8	-21.876
20060721	971.88	19.45	21.44	14.96	18.95	91.79	4.52	0.95	2.1	1.7	-16.2452
20060722	979.56	16.81	22.2	11.15	0.02	67.28	4.29	5.57	4.1	3.9	5.2608
20060723	982.18	16.05	21.86	10.71	2.12	71.24	2.46	5.42	3.5	3.2	2.388
20060724	986.9	17.58	21.11	13.51	0	69.28	2.04	5.33	3.4	3.8	4.3792
20060725	991.05	20.24	25.1	15.15	0.07	72.49	1.51	5.6	3.6	3	4.5668
20060726	989.44	23.08	27.03	19.5	0.15	67.6	1.9	6.41	4.2	3.3	5.2596
20060727	983.61	23.85	26.69	20.86	0.43	73.93	2.97	5.27	4.1	2.6	4.8508
20060728	982.51	24.21	27.1	21.97	0.74	73.44	4.16	4.24	4.3	3	4.7984
20060729	984	25.07	26.86	23.79	2.98	78.14	4.42	2.98	3.8	3.5	1.9144
20060730	982.04	23.67	24.92	22.6	9.3	90.84	4.43	1.47	2.5	4.4	-6.08
20060731	980.66	25.59	28.98	21.66	5.4	81.52	4.32	4.03	3.8	4.1	-0.5056
20060801	981.56	23.11	25.46	20.99	4.81	87.59	2	1.73	2.6	3.8	-1.4612
20060802	985.75	23.84	27.04	21.91	5.71	85.09	3.11	2.42	3	2.6	-1.846
20060803	989.36	25.28	29.13	21.91	0.85	82.62	3.48	4.07	3.6	3.5	3.7868
20060804	988.02	25.92	30.07	23.61	0.72	79.49	4.38	5.17	4.3	3.6	4.8184
20060805	984.37	25.32	29.15	22.47	1.2	78.4	5.6	4.26	4.3	5.4	4.3384
20060806	981.42	25.58	28.51	23.23	1.38	78.45	5.76	4.5	4.3	5.7	4.1584
20060807	981.63	26.13	28.89	22.52	11.16	77.97	5.63	4.04	4.2	5.4	-5.7504
20060808	984.52	25.87	29.43	22.42	18.34	82.96	3.35	3.21	3.4	5	-13.9608
20060809	983.55	24.46	28.72	22.24	15.98	84.53	3.19	4.15	3.4	2.8	-11.6008
20060810	982.33	24.15	29.53	20.72	21.19	85.09	2.88	3.4	3.2	3.2	-17.0684
20060811	982.62	22.37	26.62	18.86	1.06	84.25	2.59	4.22	3.1	3.5	2.9328
20060812	980.7	24.55	28.37	22.76	29.15	87.62	2.24	3.25	3	4.1	-25.286
20060813	980.81	23.37	26.54	19.57	1.8	88.29	1.89	2.27	2.6	2.9	1.5488
20060814	980.93	23.14	29.04	16.75	0	70.98	1.77	6.04	3.9	3.2	5.0232
20060815	983.85	21.71	27.78	14.82	0	63.26	1.72	6.82	4	2.4	5.152
20060816	984.84	20.85	26.48	14.41	0.54	65.73	1.83	6.09	3.8	2.5	4.3544
20060817	987.57	20.21	25.38	14.27	0.17	64.62	2.84	6.2	4.1	2.8	5.1108
20060818	988.99	20.77	26.28	15.18	0	64.63	2.38	6.8	4.1	3.1	5.2808
20060819	985.39	22.62	28.35	16.59	0	61.39	3.12	6.51	4.7	3.2	6.0536
20060820	985.89	21.91	27.83	14.93	0.07	69.26	3.41	6.15	4.3	4.1	5.4684
20060821	989.49	19.41	25.75	13.57	0	64.52	2.25	6.58	3.9	4	5.0232
20060822	987.76	22.11	27.97	17.61	0	57.74	2.66	6.59	4.6	6.4	5.9248
20060823	985.84	21.77	27.12	17.35	3.13	77.55	3.46	5.09	3.6	7.2	1.5068
20060824	988.97	23.58	29.63	19.51	0	73.83	2.54	6.34	4	6.6	5.152
20060825	988.26	24.53	30.98	19.84	0.02	67.79	2.94	5.96	4.5	6.8	5.776
20060826	982.11	22.28	25.85	20.33	44.52	84.63	3.48	2.18	2.7	5.5	-41.0424
20060827	979.38	20.43	23.87	17.11	12.23	89.96	3.11	2.61	2.3	6.6	-9.2676
20060828	985.54	22	27.1	17.49	1.38	79.21	2.96	5.12	3.4	6.1	2.9992
20060829	990.31	19.05	25.85	12.39	0	66.22	2.4	6.08	3.7	6.1	4.7656
20060830	987.15	18.88	24.01	13.53	0	68.02	2.03	5.52	3.3	7	2.5377
20060831	984.03	19.89	25.83	13.81	0	71.83	1.47	5.82	3.1	5.5	2.3839
20060901	986.98	19.19	23.54	15.57	1.69	77.55	3.17	4.1	3	6.1	0.617
20060902	986.4	17.85	22.4	14.29	0.49	78.95	2.69	4.11	2.7	6.8	1.5863
20060903	982.92	14.62	18.76	9.05	6.03	71.93	5.34	1.91	2.9	6.4	-3.7999
20060904	987.91	13.48	18.2	8.83	0.41	59.3	4.07	4.28	3.4	5.2	2.2046
20060905	983.87	16.79	23.55	11.86	0	58.28	3.51	6	4.1	5.7	3.1529
20060906	982.7	17.7	23.54	13.74	0.28	57.66	4.25	5.35	4.3	5.9	3.0267
20060907	992.3	15.39	20.42	11.67	1.95	52.49	3.09	4.55	3.7	4.9	0.8953
20060908	989.66	13.06	20.38	7.95	22.72	87.49	3.89	2.31	2.1	5.5	-21.1051
20060909	989.01	9.13	12.74	5.77	0.75	67.48	4.64	2.59	2.4	6.7	1.0956
20060910	988.58	13.95	16.53	9.38	0.26	62.8	6.43	5.15	3.5	8.1	2.4315
20060911	996.36	15.43	21.87	10.62	0.25	75.1	2.43	5.24	2.7	5.3	1.8263
20060912	997.82	17.72	24.78	13.21	0	63.99	3.78	5.61	3.9	5.8	2.9991
20060913	996.92	18.62	25.61	13.92	0	75.59	2.87	5.54	3.1	6.6	2.3839
20060914	994.53	19.43	26.59	14.5	0	69.75	2.6	5.39	3.3	5.7	2.5377
20060915	992.93	18.28	25.41	11.72	0.58	67.25	2.57	4.05	3.2	6.2	1.8808
20060916	992.44	18.18	25.8	12.4	0.06	69.36	1.5	5.2	2.8	5.5	2.0932
20060917	991.44	18.07	26.84	10.75	0	66.84	1.95	5.4	3.1	8.1	2.3839
20060918	989.59	19.28	27.63	12.67	0	58.4	1.89	5.38	3.4	7	2.6146
20060919	993.7	15.44	23.32	8.09	0	57.09	3.44	5.1	3.8	8.2	2.9222
20060920	995.6	15.01	22.48	8.12	0	57.14	1.65	5.28	2.8	5.3	2.1532
20060921	997.29	15.65	24.12	7.1	0	53	1.69	5.29	3	4.4	2.307
20060922	998.57	15.96	25.13	9.12	0	54.49	1.88	5.26	3.2	5.4	2.4608
20060923	995.42	17.65	26.41	12.14	0	55.41	3.04	5.09	3.9	4.9	2.9991
20060924	992.14	18.68	26.32	14.67	0	57.74	3.69	4.51	4.1	4.1	3.1529
20060925	991.08	16.28	20.23	13.62	10.82	76.19	3.92	1.8	2.3	3.9	-9.0513
20060926	992.88	14.74	21.78	7.29	0	64.72	1.41	4.62	2.3	4.8	1.7687
20060927	989.85	15.72	22.66	11.43	0.4	59.58	2.84	4.83	3.2	5	2.0608
20060928	991.24	13.88	20.6	9.33	0.04	69.05	2.72	4.27	2.5	6.1	1.8825
20060929	996.26	15	23.18	9.76	0	67.86	1.75	4.55	2.4	3.5	1.8456
20060930	994.27	16.01	24.2	10.48	0	58.31	3.24	4.69	3.5	4.9	2.6915
20070501	979.86	15.6	21.55	8.64	0	29.72	2.63	7.22	5	1.3	2.1
20070502	979.39	16.72	22.77	11.2	0.29	25.27	3.36	7.24	5.9	2.1	2.188
20070503	973.87	16.28	23.76	8.52	0.13	29.8	5.24	6.09	6.8	3	2.726
20070504	981.53	11.32	16.99	5.92	0.28	58.85	3.58	3.33	3.3	4.2	1.106
20070505	981.08	15.61	23.23	6.89	0	38.43	2.69	6.85	4.9	3.2	2.058
20070506	978.61	15.15	21.41	9.22	0	37.88	2.93	7.07	4.9	2.8	2.058
20070507	978.3	16.03	24.58	7.73	0.05	36.76	4.47	5.45	6.1	2.6	2.512
20070508	986.86	11.05	16.12	4.08	0	20.52	4.66	7.07	5.5	1.2	2.31
20070509	986.29	14.91	21.42	6.72	0	21.94	3.5	6.96	5.8	3.8	2.436
20070510	989.32	15.64	20.6	11.56	0	32.67	2.99	7.23	5.2	3.9	2.184
20070511	982.05	14.46	19.58	10.54	1.91	47.3	7.23	3.12	5.4	3.6	0.358
20070512	977.31	12.13	17.07	7.85	0.3	41.24	3.94	6.25	4.6	3.3	1.632
20070513	978.47	13.92	18.57	9.63	0.31	44.21	3.6	6.66	4.6	4.2	1.622
20070514	983.98	13.36	17.88	8.2	0.36	51.31	3.71	6.14	4.2	4.8	1.404
20070515	975.87	16.43	21.19	12.36	17.68	52.34	5.68	2.26	4.9	6	-15.622
20070516	970.4	12.35	14.36	9.72	2.65	91.16	3.62	2.15	1.8	5	-1.894
20070517	973.27	15.11	20.82	11.24	0.75	65.16	4.31	6.52	4.2	2.4	1.014
20070518	981.14	12.64	14.38	8.81	2.49	78.14	4.1	2.58	2.4	2.7	-1.482
20070519	983.27	14.56	17.38	10.82	0.13	66.04	2.92	3.96	3.2	2.3	1.214
20070520	978.47	17.58	23.78	11.78	1.7	56.94	6.25	5.23	5.5	2.5	0.61
20070521	979.84	21.81	27.54	16.8	0	35.19	6.93	7.61	8.7	2.7	6.5511
20070522	982.62	21.93	27.61	17.09	0.02	50.82	4.65	7.23	6.4	4.1	4.7992
20070523	980.77	18.05	22.27	12.93	8.64	77.86	3.85	4.13	3.4	3.5	-6.0798
20070524	971.18	16.01	20.27	12.56	9.94	79.33	4.62	2.25	2.9	3	-7.7563
20070525	969.33	15.63	21.57	11.42	0.49	47.84	3.41	6.1	4.9	4.4	3.1997
20070526	979.97	14.73	18.75	10.24	0.39	65.44	4.02	5.66	3.8	3.7	2.4714
20070527	985.61	16.5	20.26	12.33	1.49	60.59	2.71	5.13	3.9	2.6	1.4467
20070528	984.81	15.59	20.15	11.19	0.63	73.98	1.92	5.93	3.3	2.9	1.8549
20070529	985.08	16.85	20.77	12.61	0.19	62.31	2.55	5.81	3.9	3.3	2.7467
20070530	986.28	18.81	23.38	13.03	0.13	60.01	2.32	5.58	4.1	5.3	2.9573
20070531	984.1	23.18	27.83	18.91	0.06	47.51	4.79	7.22	6.8	5	5.0604
20070601	983.32	18	21.03	15.31	4.29	70.39	6.2	3.18	4	5	-1.278
20070602	984.44	19.91	22.04	17.38	0.33	67.86	3.64	3.67	3.9	5.2	2.6067
20070603	981.59	22.48	27.42	15.31	3.44	53.72	5.38	6.34	6.3	4.7	1.3039
20070604	976.56	19.27	24.83	12.23	0.08	30.03	5.57	6.9	7.6	4.5	5.6428
20070605	981.15	18.02	21.76	13.97	0	45.51	3.33	5.57	5.1	3.5	3.8403
20070606	981.66	20.65	24.63	15.35	0.08	47.28	3.06	5.66	5.2	2.3	3.8356
20070607	984.14	20.33	25.88	14.31	1.29	55.24	2.92	6.24	5	2.3	2.475
20070608	988.2	21.43	26.7	16.02	0	49.75	3.15	7.49	5.7	2.9	4.2921
20070609	986.84	24.7	29.84	19.87	0	45.76	2.47	7.38	5.9	3.2	4.4427
20070610	980.52	27.55	33.39	21.26	0	35.9	6.11	7.78	9.9	3.4	7.4547
20070611	979.06	28.38	34.75	22.07	0	33.15	7.34	7.8	11.3	3.1	8.5089
20070612	984.69	23.98	30.77	17.49	0	35.12	3.34	7.54	7.2	3.8	5.4216
20070613	987.62	21.57	26.88	14.15	0	27.86	3.87	7.36	7.2	4.3	5.4216
20070614	987.11	22.92	29.02	15.54	0	25.44	3.14	8.23	7.3	5.2	5.4969
20070615	986.11	26.19	31.74	20.98	0	28.69	3.42	7.71	7.9	5.3	5.9487
20070616	985.73	25.7	30.5	20.44	0.14	31.09	5.05	4.84	8.5	3.1	6.2605
20070617	985.11	25.85	32.18	20.07	0	26.97	4.22	7.68	8.8	3.1	6.6264
20070618	986.2	25.86	31.95	20.34	0	31.09	3.53	6.75	7.7	2.5	5.7981
20070619	984.44	24.94	28.42	20.25	0.03	52.58	5.62	4.41	6.6	3	4.9398
20070620	982.49	24.55	29.52	18.92	0	33.66	4.12	7.9	7.8	3.5	5.8734
20070621	979.15	25.7	32.17	18.05	0	33.64	3.19	6.92	7.3	3.7	5.4969
20070622	977.72	28.23	34.56	22.62	0	32.94	2.55	7.9	7.3	4.2	5.4969
20070623	977.71	28.66	36.01	20.82	0.09	34.67	3.13	7.4	7.9	4.3	5.8587
20070624	975.37	27.8	34.12	21.56	0	32.44	2.22	7.87	6.8	7.7	5.1204
20070625	973.54	28.12	35.03	22.89	2.04	40.93	4.36	6.83	8.4	7	4.2852
20070626	976.64	27.95	33.34	23.65	0.05	39.38	4.87	7.05	8.7	5.2	6.5011
20070627	978.17	29.89	36.35	23.71	0.05	42.31	4.55	6.7	8.7	8.8	6.5011
20070628	978.64	23.04	25.04	20.23	4.06	73.3	2.76	3.76	3.8	9	-1.1986
20070629	981.07	24.11	28.16	19.07	0.08	57.64	3.74	5.12	5.5	5.2	4.0615
20070630	982.63	24.1	29.43	19.33	0	55.53	3.42	5.21	5.6	7.1	4.2168
20070701	979.91	20.2	23.95	17.64	34.55	83.67	2.84	1.91	2.9	6.3	-32.3663
20070702	977.94	19.39	21.32	17.27	0.41	84.5	1.84	2.98	2.8	5.2	1.6984
20070703	976.78	21.42	24.58	18.4	0.41	72.5	1.75	4.96	3.7	6.1	2.3761
20070704	975.57	22.75	26.74	18.4	1.23	72.26	1.2	5.46	3.8	6.6	1.6314
20070705	977.12	24.26	28.39	20.03	0.34	67.18	1.29	6.35	4.3	3.1	2.8979
20070706	977.42	24.83	30.14	19.98	22.29	70.34	2.12	6.07	4.6	3.1	-18.8262
20070707	977.89	22.34	25.33	20.06	1.44	82.31	2.09	3.52	3.3	5.5	1.0449
20070708	976.79	21.6	24.59	19.06	18.45	87.21	2.74	3.05	3	5.2	-14.586
20070709	976.74	22.95	26.68	20.99	9.98	81.5	3.59	3.3	3.5	5.4	-5.472
20070710	977.75	20.8	24.33	16.94	8.79	73.26	4.08	3.33	3.8	6.3	-3.8956
20070711	980.41	20.96	26.11	17.41	0.41	67.47	2.63	6.16	4.4	5.8	5.2572
20070712	983.51	21.49	25.03	18.06	0	65.11	2.25	5.96	4.3	6.2	5.5384
20070713	983.72	23.24	26.18	19.8	0.4	72.44	2.21	5.61	4.1	5	4.8808
20070714	979.79	24.48	29.02	19.77	0.06	67.21	2	6.11	4.5	5	5.736
20070715	976.91	24.49	28.95	19.33	0.01	62.98	1.89	6.49	4.6	5.5	5.9148
20070716	973.62	25.9	30.1	22.45	0.04	67.23	2.4	6.59	4.9	5.4	6.2712
20070717	973.83	24.32	26.59	21.59	15.07	85.48	4.66	2.89	3.3	6.2	-10.8196
20070718	974.55	19.39	21.76	17.4	15.23	85.35	2.11	2.18	2.6	5.7	-11.8812
20070719	978.24	18.37	22.65	13.76	0	61.62	3.7	7.7	4.7	5	6.0536
20070720	978.72	22.59	28.29	16.49	0	52.31	4.53	7.48	6.4	3.2	8.2432
20070721	983.18	18.9	24.47	12.22	0	58.82	1.98	6.81	4.2	4.5	5.4096
20070722	983.36	21.06	27.64	14.09	0	54.62	3.06	7.54	5.4	4.6	6.9552
20070723	983.66	23.79	30.42	18.03	0	59.1	3.25	7.53	5.7	3.6	7.3416
20070724	982.29	26.02	32.43	21.08	0	55.57	4.81	7.45	7	4	9.016
20070725	982.98	26.45	32.31	21.01	0	63.03	3.66	7.15	5.9	4.5	7.5992
20070726	982.31	26.63	31.61	22.7	0.21	69.28	4.54	6.61	5.6	4.9	7.0028
20070727	981.28	25.46	29.16	20.41	1.22	71.99	3.32	4.67	4.4	4.3	4.4472
20070728	984.96	24.56	29.98	18.27	0	53.6	2.52	7.09	5.4	4.1	6.9552
20070729	985.72	25.35	31.66	18.85	0	53.68	2.18	6.37	5.2	4.3	6.6976
20070730	979.98	27.81	32.83	23.06	1.81	58.67	4.79	5.76	6.5	4.8	6.562
20070731	976.86	19.73	23.44	16.75	58.15	92.54	2.58	1.69	2.2	4.6	-55.3164
20070801	979.84	21.35	26.67	15.71	0	61.58	3.56	7.14	5	4.3	6.44
20070802	984.7	21.86	26.51	16.69	0	62.18	3.39	7.16	4.9	4.1	6.3112
20070803	981.85	22.31	27.13	17.17	0	63.24	2.89	6.97	4.7	5	6.0536
20070804	980.74	22.99	28.16	17.56	0.04	67.63	1.99	6.47	4.2	4.6	5.3696
20070805	983.83	24.4	29.33	19.43	0	59.66	2.25	5.97	4.7	4.3	6.0536
20070806	985.01	24.98	29.66	20.35	0.57	72.5	3.12	6.25	4.5	4.5	5.226
20070807	981.58	25.56	29.43	22.63	1.32	70.81	3.14	5.38	4.5	5.2	4.476
20070808	972.36	21.85	23.43	20.66	44.35	88.23	6.29	1.14	2.5	5.3	-41.13
20070809	973.32	24.33	27.8	21.12	0.49	65.8	7.67	4.61	5.7	2.2	6.8516
20070810	975.7	24.22	26.9	20.94	0.25	69.83	5.54	4.59	4.7	6.3	5.8036
20070811	979.94	24.25	27.83	21.22	3.1	76.93	3.39	4.5	3.8	6.8	1.7944
20070812	974.81	22.07	25.3	20.69	36.05	89.25	3.17	1.99	2.5	5.9	-32.83
20070813	977.72	22.06	24.25	20.75	0.85	87.83	2.33	2.33	2.5	6.1	2.37
20070814	981.27	23.31	26.7	19.83	0.38	82.3	2.18	3.5	3	6.6	3.484
20070815	985.9	24.8	28.35	21.81	0.25	78.87	1.25	3.94	3.2	6.6	3.8716
20070816	987.69	24.83	29.16	21.24	0.65	79.19	1.42	4.43	3.3	2.8	3.6004
20070817	985.76	22.13	23.66	20.91	27.53	91.31	1.58	1.22	2.1	2.9	-24.8252
20070818	984.88	22.33	25.53	20.1	3.89	92.46	1.28	2.85	2.4	2.2	-0.7988
20070819	984.36	24.89	29.03	21.59	0.32	80.1	1.72	4.9	3.4	2.4	4.0592
20070820	977.52	25.52	28.95	21.26	0.17	70.37	6.2	3.74	4.9	3	6.1412
20070821	981.95	20.5	25.13	14.53	0.33	65.31	4.14	5.33	4.3	3	5.2084
20070822	986.79	20.31	26.45	13.32	0	60.87	2.69	6.19	4.2	2.2	5.4096
20070823	985.74	22.65	27.47	19.43	0	60.43	4.18	6.56	5.1	2.9	6.5688
20070824	983.63	23.31	28.77	18.25	0.38	60.87	6.85	5.99	6.1	3.5	7.4768
20070825	989.35	22.42	27.64	18.73	0	55.6	3.99	6.17	5.3	2.6	6.8264
20070826	988.8	20.53	26.18	15.03	0.67	70.92	4.69	4.11	4	2.6	4.482
20070827	988.51	20.99	27.95	13.94	0	56.52	2.3	6.26	4.3	2.5	5.5384
20070828	989.47	18.76	25.46	12.67	0	57.01	1.98	6.53	3.8	2.8	4.8944
20070829	987.72	19.99	25.96	14.9	0	52.87	2.29	6.25	4.2	2.2	5.4096
20070830	988.08	19.83	25.9	14.58	0	63.02	2.55	5.52	3.8	2.5	2.9222
20070831	986.61	20.13	27.43	13.43	0.01	60.67	1.76	5.87	3.7	2.1	2.8353
20070901	985	21.14	28.47	15.11	0	61.09	1.78	6.05	3.8	2.2	2.9222
20070902	986.62	20.6	27.26	14.58	0.87	66.31	2.37	4.81	3.6	2.6	1.8984
20070903	989.92	17.65	24.38	10.74	0.03	51.14	2.73	5.41	4.1	2.4	3.1229
20070904	991.07	18.67	26.18	10.87	0	51.78	2.18	5.67	4	2.5	3.076
20070905	992.25	19.46	27.23	12.51	0	52.19	2.34	6.06	4.2	1.8	3.2298
20070906	988.77	20.78	26.65	16.15	0.01	51.24	3.32	5.66	4.7	2.2	3.6043
20070907	985.65	18.54	23.03	15.24	8.92	72.13	3.14	1.81	2.8	3.5	-6.7668
20070908	983.69	14.7	18.5	12.1	6.2	80.87	1.67	2.11	1.9	1.6	-4.7389
20070909	985.26	15.69	18.21	14.03	0.94	82.39	2.18	3.11	2	4.6	0.598
20070910	989.05	17.6	20.55	15.1	0.2	71.23	2.03	3.34	2.5	2.7	1.7225
20070911	987.77	18.85	23.52	15.7	2.81	67.59	2.73	3.92	3.1	3.5	-0.4261
20070912	986.93	19.3	26.52	14.13	0.03	57.85	3.91	5.09	4.5	2.1	3.4305
20070913	989.82	20.83	27.6	16.1	0.42	62.57	3.11	5.05	4	2.5	2.656
20070914	988.71	18.77	22.17	16.88	0.04	72.62	3.45	2.24	2.8	2.9	2.1132
20070915	985.69	19.3	23.78	15.61	0.02	71.1	2.55	3.53	2.8	2.9	2.1332
20070916	989.79	19.74	26.19	14.73	0.47	73.07	1.83	4.55	2.8	3.5	1.6832
20070917	990.75	21.19	27.5	16.81	0	59.65	2.82	5.07	3.9	1.9	2.9991
20070918	988.61	20.19	25.49	15.82	26.77	78.42	2.57	2.91	2.6	1.8	-24.7706
20070919	989.94	14.39	18.35	10.33	5.36	74.32	2.46	1.73	2.1	2.6	-3.7451
20070920	989.83	14.6	18.19	9.84	0.08	77.04	1.39	2.07	1.7	2.1	1.2273
20070921	997.1	17.32	24.69	9.11	0	55.93	1.6	5.2	2.9	2.7	2.2301
20070922	999.22	16.67	24.29	11.2	0	55.95	3.05	5.21	3.7	3.5	2.8453
20070923	993.45	19.58	26.61	15.04	0	59.6	4.31	4.97	4.3	2.1	3.3067
20070924	997.05	13.4	20.89	6.09	0	53.92	3.51	4.97	3.5	1.8	2.6915
20070925	993.98	10.78	15.6	6.95	0	62.12	2.62	3.46	2.3	2.4	1.7687
20070926	988.31	12.47	19.44	7.67	3.03	69.68	3.73	2.58	2.6	2.9	-1.0306
20070927	987.95	12.33	19.92	6.25	0	34.58	4.99	5.08	4.9	2.4	3.7681
20070928	997.75	9.69	17.02	3.1	0	56.36	2.88	4.56	2.7	1.3	2.0763
20070929	995.71	13.42	20.69	7.5	0	47.3	4.37	4.84	4.1	2.4	3.1529
20070930	993.62	11.61	19.95	5.93	0	43.53	2.93	4.81	3.5	2.7	2.6915
20080501	980.62	16.8	20.7	13.28	41.86	47.54	3.97	5.27	4.8	5.4	-39.844
20080502	979.38	15.34	18.61	12.73	36.84	89.03	3.31	1.72	2	5.8	-36
20080503	982.26	14.48	21.11	8.32	12.78	69.26	2.81	5.91	3.5	6.7	-11.31
20080504	977.07	10.63	16.68	5.96	2.11	48.84	3.94	4.94	4	4.5	-0.43
20080505	973.24	13.55	17.06	10.16	0.92	38.16	5.49	6.95	5.4	4.6	1.348
20080506	979.12	13.28	17.59	7.94	2.09	46.75	4.75	6.85	4.6	6.2	-0.158
20080507	983.92	13.48	19.86	6.16	0.04	37.58	3.5	6.82	4.9	6.6	2.018
20080508	990.73	11.8	17.28	4.81	0	33.91	3.2	7.25	4.5	3.1	1.89
20080509	994.02	13.3	18.61	7.94	0.21	34.85	2.34	6.94	4.3	6.1	1.596
20080510	992.01	14.47	20.83	7.4	0	39.85	2.73	6.25	4.6	3.3	1.932
20080511	992.43	13.29	19.34	7.58	1.09	62.6	1.92	6.65	3.4	5	0.338
20080512	993	15.12	21.21	9.98	0.1	53.94	3.07	6.89	4.4	3.1	1.748
20080513	987.95	14.76	20.21	9.49	0.1	52.51	2.78	7.14	4.2	4.4	1.664
20080514	985.97	13.74	18.02	8.9	0.72	62.84	1.98	6.59	3.4	5.7	0.708
20080515	986.42	15.29	20.54	10.07	0.25	58.05	3.45	6.92	4.3	7.3	1.556
20080516	983.39	18.02	24.1	10.7	0.47	47.35	4.29	7.43	5.7	4.4	1.924
20080517	981.98	15.26	19.5	11.8	12.2	29.99	3.28	7.27	5.4	4.9	-9.932
20080518	978.74	11.29	15.79	8.43	5.82	65.27	3.26	4.32	3.1	6.4	-4.518
20080519	979.2	10.74	14.63	7.15	2.94	86.09	2.46	2.78	2.1	5.8	-2.058
20080520	977.81	15.61	20.11	10.57	3.46	58.27	3.45	6.26	4.2	4.9	-1.696
20080521	978.92	13.01	17.72	9.26	4.61	76.74	2.34	5.83	3	3.1	-2.351
20080522	985.09	14.6	18.31	11.11	0.29	67.26	2.25	4.6	3.2	4.8	2.1196
20080523	980.03	21	25.47	15.33	2.96	61.87	5.15	4.56	5.1	5.2	0.8803
20080524	976.97	17.52	23.2	11.72	0	35.17	3.72	7.08	6	4	4.518
20080525	981.62	15.76	20.99	8.94	0.02	44.87	3.59	6.55	5	4.1	3.745
20080526	979.44	19.33	24.67	14.07	25.21	47.66	3.18	6.92	5.4	4.1	-21.1438
20080527	971.97	15.89	19.99	11.54	3.51	56.16	6.24	5.38	4.9	4.4	0.1797
20080528	977.42	14.06	17.36	10.67	0.22	56.91	4.12	4.46	4	4	2.792
20080529	976.8	15.01	19.42	10.52	2.14	63.08	4.91	5.06	4.1	2.6	0.9473
20080530	978.63	15.05	18.87	10.18	0.31	56.74	3.82	7.05	4.4	3.3	3.0032
20080531	981.28	14.69	20.19	9.81	1.68	64.06	3.54	6.01	4	3.7	1.332
20080601	985.09	14.05	17.49	12.76	8.06	82.2	3.68	3.3	2.6	2.4	-6.1022
20080602	990.26	14.06	16.39	12.35	8.92	80.72	2.99	3.15	2.6	2.3	-6.9622
20080603	990.6	16.38	19.85	12.52	0.34	77.72	1.5	4.89	3.1	2.7	1.9943
20080604	986.01	19.19	23.3	14.97	0.72	63.75	1.87	5.99	4	2.3	2.292
20080605	980.85	19.21	25.11	14.71	2.69	64.6	2.3	5.8	4.2	3.7	0.4726
20080606	980.52	20.43	24.8	16.68	1.74	60.64	3.49	6.81	5	4.1	2.025
20080607	983.47	17.16	20.2	13.01	2.55	79.43	3.42	4.76	3.2	4.3	-0.1404
20080608	984.39	20.11	24.93	16.05	0	62.18	3.56	6.11	4.8	5.8	3.6144
20080609	984.14	22.28	27.8	16.43	11.7	62.79	4.26	7.63	5.6	3.3	-7.4832
20080610	988.08	20.29	25.8	12.64	0	40.34	3.01	8.13	5.9	3.6	4.4427
20080611	983.91	22.88	29.19	16.83	0	34.95	3.24	7.94	6.9	3.3	5.1957
20080612	982.36	25.19	31.85	18.5	0	33.6	3.42	7.84	7.6	3.7	5.7228
20080613	985.99	24.5	31.86	17.1	0	41.18	3.29	7.84	7.1	3.7	5.3463
20080614	990.24	23.52	29.37	17.82	0	50.42	2.59	7.68	5.8	4.1	4.3674
20080615	989.94	24	30.93	16.81	0	49.88	1.94	7.9	5.5	3.1	4.1415
20080616	988.39	26.18	32.62	20.19	0	44.06	2.23	7.97	6.2	2.6	4.6686
20080617	986.58	24.64	32.08	18.19	1.6	52.82	3.06	5.75	6	1.5	2.918
20080618	976.91	18.28	20.62	16.88	14.64	87.33	3.96	1.74	2.5	2.8	-12.7575
20080619	975.95	22.27	26.42	19.91	4.26	74.33	6.32	5.54	4.8	3.2	-0.6456
20080620	977.79	24.46	28.17	20.39	0.33	71.77	3.47	6.03	4.7	2.3	3.2091
20080621	977.78	23.81	29.79	19.34	3.11	72.13	2.89	5.12	4.6	2.3	0.3538
20080622	979.97	23.16	26.52	19.99	0.67	75.04	2.72	4.94	4.1	2.8	2.4173
20080623	980.6	23.61	28.44	19.53	7.09	73.54	2.14	4.75	4.1	2.6	-4.0027
20080624	983.62	21.3	23.92	18.3	2.93	81.39	1.02	3.3	3	2	-0.671
20080625	983.37	21.8	27.52	15.58	0	60.97	1.63	6.08	4.4	1.8	3.3132
20080626	983.43	23.97	29.41	18.73	0	56.11	2.31	7.76	5.4	2.7	4.0662
20080627	983.3	23.15	27.04	19.8	12.38	78.21	2.64	5.76	4.1	2.7	-9.2927
20080628	981.28	23.98	28.02	20	0.82	74.89	2.48	6.62	4.4	2.2	2.4932
20080629	982.77	23.7	28.26	20.12	11.42	76.73	2.03	5.97	4.2	2.2	-8.2574
20080630	984.73	21.34	24.18	19.74	10.29	85.58	3.38	3.43	3.1	2.6	-7.9557
20080701	981.89	21.83	25.39	18.54	7.3	82.56	3.14	2.49	3.2	1.3	-4.8904
20080702	975.06	20.41	22.06	18.49	17	92.63	1.76	1.97	2.4	2.4	-15.1928
20080703	973.12	24.37	27.17	21.44	1.04	76.13	4.39	5.38	4.4	3.4	2.2732
20080704	973.77	27.22	31.23	23.47	0.87	69.36	5.34	6.95	6	2.2	3.648
20080705	970.7	25.48	30.77	22.5	37.95	78.45	5.12	5.04	4.7	3.3	-34.4109
20080706	977.02	22.48	25.32	20.31	0.34	78.78	3.96	3.73	3.7	2.9	2.4461
20080707	984.63	25.57	29.63	22.07	0.04	72.51	3.47	7.12	5.1	2.1	3.8003
20080708	986.75	26.01	30.15	21.87	63.06	76.3	2.9	5.48	4.4	2	-57.3928
20080709	982.39	22.6	24.03	21.08	58.41	95.86	2.58	1.76	2.3	2	-55.4476
20080710	980.34	24.15	28.34	20.48	0.98	86.61	1.52	4.45	3.4	2.1	3.3992
20080711	979.49	25.56	28.81	22.68	2.6	82.11	1.92	5.65	4	2.6	2.552
20080712	979.32	23.49	27.88	19.69	5.68	85.46	2.91	5.48	3.7	2.5	-0.9144
20080713	983.38	24.11	28.8	19.66	0	69.41	2.49	7.37	4.8	3.6	6.1824
20080714	984.19	26.1	30.7	23.03	0	71.8	2.14	5.91	4.6	2.8	5.9248
20080715	976.61	20.91	24.28	18.65	57.55	88.7	3.91	1.57	2.6	2.9	-54.2012
20080716	973.43	20.8	23.44	18.13	1.55	84.5	4.76	4.29	3.2	3.4	2.5716
20080717	976.18	21.05	23.52	19.51	3.22	85	4.37	2.54	2.9	2.2	0.5152
20080718	982.99	20.66	22.83	18.63	2.73	85.19	2.39	2.92	2.8	3.8	0.8764
20080719	984.55	22.29	25.97	19.19	1.12	84.84	1.52	5.36	3.4	2.9	3.2592
20080720	981.97	23.86	27.93	20.15	0.27	75.95	2.77	5.64	4.1	2.3	5.0108
20080721	977.58	20.95	23.99	18.75	14.21	84.88	3.08	2.18	2.8	0.6	-10.6036
20080722	979.1	21.88	25.36	18.7	1.05	81.1	2.31	4.21	3.4	1.6	3.3292
20080723	981.86	22.98	27.14	20.52	35.54	88.85	2.18	4.22	3.2	1.6	-31.4184
20080724	981.96	24.17	27.7	21.26	0.69	83.24	2.08	4.75	3.5	1.8	3.818
20080725	981.81	26.55	31.08	21.44	0	70.48	2.58	7.29	4.9	2.8	6.3112
20080726	982.52	26.93	31.47	22.95	0	74.75	2.15	7.17	4.7	1.5	6.0536
20080727	982.49	26.47	30.22	22.86	0	75.62	4.54	6.76	5	1.3	6.44
20080728	982.59	26.26	29.13	24.13	0.49	75.36	5.88	6.06	5	2.7	5.95
20080729	983.79	22.6	25.63	18.62	8.82	84.73	2.77	2.85	3	2.4	-4.956
20080730	986.75	24.11	29.32	19.75	0.01	71.14	2.53	6.8	4.5	1.8	5.786
20080731	984.05	24.67	29.28	21.15	47.33	76.64	3.81	4.29	4.2	2.6	-41.9204
20080801	977.36	20.53	22.68	18.25	2.7	87.68	3.64	2.23	2.5	3.9	0.52
20080802	979.59	20.41	25.53	14.6	0.01	73.79	2.38	6.63	3.9	1.7	5.0132
20080803	981.36	21.97	27	17.38	0	63.47	3.21	7.29	4.9	1.5	6.3112
20080804	980.89	26.6	31.1	22.79	0	66.64	6.47	6.99	6.3	0.8	8.1144
20080805	985.05	25.62	29.31	21.2	0	76.7	3.89	6.01	4.4	1.3	5.6672
20080806	986.39	24.98	30.4	20.14	0	77.03	3.11	7.04	4.5	0.9	5.796
20080807	985.21	26.79	31.74	22.83	0	77	1.74	6.53	4.2	1.2	5.4096
20080808	983.18	26.22	31.06	22.17	0	73.09	2.92	6.79	4.7	2.3	6.0536
20080809	982.29	26.29	30.08	23.02	0	72.34	3.38	6.26	4.7	2	6.0536
20080810	983.62	25.21	30.12	21.59	4.78	79.44	3.21	5.89	4.1	1.7	0.5008
20080811	985.53	24.14	28.34	21.24	5.22	81.31	2.22	3.3	3.2	2.9	-1.0984
20080812	984.66	23.81	28.39	19.49	0.85	76.44	2.28	4.73	3.6	3.2	3.7868
20080813	983.53	22.8	28.52	17.12	0.06	70.75	2.62	5.89	4.1	3.1	5.2208
20080814	983.66	21.27	25.82	16.09	0.05	67.36	2.78	6.1	4.1	3.5	5.2308
20080815	983.11	21.46	27.56	14.53	0	64.67	2.49	6.02	4.2	4	5.4096
20080816	983.82	22.22	28.26	15.66	0	65.95	2.02	6.79	4.1	6	5.2808
20080817	983.78	23.7	29.38	19.34	0	68.5	2.06	6.16	4.1	6	5.2808
20080818	979.19	21.51	25.99	18.18	5.27	80.59	3.89	2.62	3.1	4.4	-1.2772
20080819	983.79	18.1	20.24	15.01	6.31	91.27	2.92	1.38	1.9	3.2	-3.8628
20080820	985.22	20.74	25.99	15.95	0.63	77.17	2.01	5.14	3.3	3.5	3.6204
20080821	981.87	22.04	26.35	19.75	0.35	71.17	4.01	4.57	4	3.9	4.802
20080822	978.66	17.98	21.36	14.2	0.64	77.85	3.64	3.1	2.8	2.9	2.9664
20080823	982.28	19.21	23.73	13.22	1.34	80.86	2.64	4.37	2.9	2.9	2.3952
20080824	988.49	19.7	25.52	15.66	0	56.49	1.94	6.05	3.9	4.3	5.0232
20080825	989.87	21.18	27.4	17.77	0.02	71.87	1.99	4.47	3.4	5.9	4.3592
20080826	988.09	22.43	28.45	16.93	0	65	2.92	6.2	4.3	7.2	5.5384
20080827	986.48	20.59	26.4	16.18	7.18	77.84	2	5.07	3.2	3.3	-3.0584
20080828	987.19	17.48	23.45	13.39	1.22	84.91	2.28	3.35	2.5	3.6	2
20080829	989.23	19.96	26.09	15.38	0.17	74.82	2.05	5.43	3.2	4.7	3.9516
20080830	986.16	21.37	26.22	17.92	2.29	70.5	2.82	4.94	3.6	4.6	0.4784
20080831	986.02	18.17	21.67	14.25	0.52	82.97	2.76	2.7	2.4	3.8	1.3256
20080901	984.49	18.39	24.59	13.86	0	72.74	1.69	5.95	3.1	4.2	2.3839
20080902	985.75	18.57	25.08	11.69	0.09	59.61	3.15	5.67	4.1	3.2	3.0629
20080903	988.23	18.6	24.45	13.72	0	60.03	1.78	5.91	3.4	5.3	2.6146
20080904	985.27	20.79	26.64	17.17	0	63.16	4.36	5.9	4.6	4.2	3.5374
20080905	987.59	20.46	26.2	16.96	1.67	70.06	5.25	4.76	4.2	4.1	1.5598
20080906	992.6	18.76	26.1	11	0.14	63.2	4.01	4.83	4.2	3.7	3.0898
20080907	996.17	16.08	23.34	10.19	0	54.94	2.49	5.85	3.7	4.6	2.8453
20080908	992.1	18.09	25.74	12.43	0	54.95	3.89	5.7	4.6	3.5	3.5374
20080909	986.23	21.56	25.89	16.47	2.83	62.01	7.12	4.31	5.1	2.3	1.0919
20080910	985.47	14.76	16.87	13.59	9.52	91.46	3.74	1.67	1.5	2.6	-8.3665
20080911	984.36	18.23	24.73	13.8	0.6	63.99	3.05	5.66	3.7	2.6	2.2453
20080912	989.32	15.98	22.25	9.4	0.02	66.16	2.25	4.82	2.9	2.9	2.2101
20080913	993.86	15.78	23.21	9.22	0	63.78	1.69	4.43	2.8	2.3	2.1532
20080914	989.06	17.8	23.3	14.42	0	59.76	3.49	4.8	3.8	2.3	2.9222
20080915	982.52	19.01	26.2	10.82	0.78	60.56	5.2	4.89	4.7	3.8	2.8343
20080916	987.52	14.29	21.96	7.11	0	49.02	3.22	5.58	3.9	3.4	2.9991
20080917	982.83	18.51	24.76	14.82	26.28	66.48	4.72	4.85	3.9	3.5	-23.2809
20080918	989.32	14.13	20.73	8.57	0	69.64	3.21	4.85	2.8	3.6	2.1532
20080919	987.31	17.47	24.72	12.61	0	62.93	3.07	5.34	3.5	3.4	2.6915
20080920	986.12	19.1	26.87	10.94	0	70.03	3.69	4.79	3.6	3.5	2.7684
20080921	984.66	20.54	26	15.73	0.17	60.09	3.89	4.72	4.1	3.1	2.9829
20080922	988.01	12.79	20.51	6.54	1.56	52.52	5.25	1.99	4.1	1.8	1.5929
20080923	995.89	9.37	16.02	2.79	0	46.83	3.28	5.28	3.2	2.3	2.4608
20080924	987.22	12.74	18.38	8.44	0.58	48.32	3.4	4.86	3.5	3.5	2.1115
20080925	987	10.27	15.43	5.72	0	40.19	6.06	4.75	4.3	6.3	3.3067
20080926	993.26	7.4	12.56	2.62	0	40.87	4.72	5.02	3.4	6.1	2.6146
20080927	996.79	7.67	15.86	1.13	0	49.09	2.95	5.02	2.9	7	2.2301
20080928	993.95	11.48	18.78	6.52	0	45.99	2.77	4.96	3.2	5.7	2.4608
20080929	988.16	15.56	21.7	8.33	0.25	57.72	5.3	4.28	4	5.9	2.826
20080930	993.53	11.2	19.65	4.09	0	53.5	3.13	4.61	3.1	6.7	2.3839
20090501	987.22	15.62	21.05	10.78	12.6	68.33	6.21	4.66	4	2.4	-10.92
20090502	985.28	16.21	21.4	11.07	0	52	5.66	7.04	5.3	2.1	2.226
20090503	984.66	18.77	26.22	11.49	0	49.27	4.27	6.65	5.7	1.2	2.394
20090504	987.76	18.53	24.52	10.94	0	49.75	2.01	6.12	4.2	1.9	1.764
20090505	986.91	21.79	28.33	16.36	0	40.63	5.2	7.11	7.3	2.2	3.066
20090506	982.03	23.52	30.38	18.55	0	26.76	7.32	6.8	10.3	1.2	4.326
20090507	985.22	18.37	25.86	10.13	0	24.55	3.17	5.96	6.2	2	2.604
20090508	980.64	18.9	25.83	5.69	4.03	23.61	4.59	5.88	7.2	2.2	-1.006
20090509	987.72	8.12	12.88	3.83	3.17	68.1	3.62	4.74	2.7	2.5	-2.036
20090510	985.78	14.8	19.94	10.12	0	52.87	2.2	7.02	4	1.3	1.68
20090511	983.77	17.6	23.58	10.1	0	40.57	3.57	6.11	5.4	1.5	2.268
20090512	986.24	12.16	16.99	5.38	0	22.88	5.31	7.28	5.9	1.1	2.478
20090513	987.23	12.37	17.91	5.72	0	23.56	3.99	7.74	5.5	1.7	2.31
20090514	989.56	17.02	23.46	10.53	0	24.15	2.64	7.41	5.6	1.7	2.352
20090515	987.8	16.68	23.32	13.12	5.98	62.98	5.3	4.68	4.7	0.8	-4.006
20090516	980.86	15.98	18.64	12.82	0.1	55.59	5.31	3.29	4.4	1.5	1.748
20090517	971.39	15.89	19.71	11.45	0.04	31.24	6.47	5.18	6.6	1.2	2.732
20090518	975.66	15.78	21.15	9.04	0	17.65	5.68	7.43	7.4	2.2	3.108
20090519	979.62	20	26.38	15.26	0	34.75	3.66	7.41	6.6	1.7	2.772
20090520	980.61	24.31	31.49	17.23	0	38.64	7.68	7.1	9.7	1.3	4.074
20090521	983.68	19.2	26.14	13.77	0.6	42.47	4.4	6.82	6.4	1	4.2192
20090522	985.7	15.74	20.25	10.41	0	38.04	2.68	4.27	4.5	1.8	3.3885
20090523	986.04	19.37	27.67	11.24	0	30.43	1.93	7.93	5.5	2.8	4.1415
20090524	987.69	23.19	30.82	16.61	0	29.79	2.72	7.58	6.8	4	5.1204
20090525	991.55	19.09	26.66	11.46	0.15	42.75	2.64	5.89	5.3	3.3	3.8409
20090526	990.27	21.26	27.85	14.78	0	31.99	2.51	7.6	6.1	1.5	4.5933
20090527	990.18	24.15	31.31	17.81	0	28.49	4.01	7.79	8.2	2.4	6.1746
20090528	989.62	24.23	31.38	17	0.01	29.91	4.87	6.29	8.6	2	6.4658
20090529	984.41	16.67	24.92	10.94	8.26	64.45	3.13	3.83	4.1	3	-5.1727
20090530	978.29	16.71	21.8	10.92	0	36.32	3.92	6.84	5.8	2.7	4.3674
20090531	974.12	17.74	22.47	11.89	0.1	38.55	2.7	7.21	5.2	1.6	3.8156
20090601	974.36	16.57	23.04	10.88	1.03	55.56	1.77	6.57	4.1	1.7	2.0573
20090602	975.52	16.47	22.13	11.44	1.6	57.67	2.08	6.99	4.2	1.5	1.5626
20090603	974.61	17.81	23.47	13.75	6.85	61.73	1.83	6.01	4	1.7	-3.838
20090604	975.93	16.43	20.72	13.24	2.45	73.2	1.39	5.7	3.3	2	0.0349
20090605	978.57	17.32	22.02	12.92	3.11	68.42	1.51	6.23	3.6	2.1	-0.3992
20090606	981.76	18.95	23.08	14.63	0.22	63.83	1.97	6.75	4.1	2.6	2.8673
20090607	984.78	20.15	24.91	15.68	0.98	67.53	2.36	6.22	4.2	2.1	2.1826
20090608	985.55	21.37	26.23	17.3	2.58	63.89	3.36	5.95	4.8	2.6	1.0344
20090609	976.74	17.14	20.02	15.36	8.45	88.06	4.03	1.99	2.4	3.4	-6.6428
20090610	970.57	13.14	17.07	9.76	3.9	85.58	4.64	2.19	2.3	4.7	-2.1681
20090611	971.99	12.95	16.13	8.72	0.6	61.63	2.73	5.14	3.4	4.2	1.9602
20090612	977.68	15.95	18.84	13.18	0.69	82.54	2.57	2.76	2.6	6	1.2678
20090613	981.67	18.95	23.18	14.43	4.32	66.36	2.63	5.78	4.1	4.1	-1.2327
20090614	984.2	16.77	21.02	12.95	2.03	80.5	2.33	5.04	3.2	1.4	0.3796
20090615	986.66	18.11	22.27	13.72	0.69	70.09	1.89	6.36	3.8	1.7	2.1714
20090616	985.94	20.39	24.13	17.13	0.45	61.7	2.54	5.9	4.4	2.6	2.8632
20090617	985.08	18.95	21.39	16.23	0.41	79.65	3.51	4.75	3.4	4.6	2.1502
20090618	979.9	22.67	26.04	20.04	5.91	71.99	6.39	2.91	4.6	3.1	-2.4462
20090619	970.62	20.87	22.82	18.48	3.41	79.01	9.67	2.65	3.7	3.1	-0.6239
20090620	968.18	21.67	27.7	14.85	0.13	35.09	7.11	7.93	8.8	3.7	6.4964
20090621	971.25	19.15	23.91	14.17	0	48.25	5.89	6.7	6.3	3.3	4.7439
20090622	971.7	19.25	25.51	14.74	1.46	68.37	3.37	6.99	4.6	3.8	2.0038
20090623	973.86	21.19	25.42	16.99	0.35	59.11	3.58	6.66	5.2	3.7	3.5656
20090624	971.11	21.93	30.52	14.97	5.78	57.86	3.41	6.49	5.8	1.4	-1.4126
20090625	976.89	22.66	27.7	18	0	49.25	4.24	7.7	6.5	2	4.8945
20090626	977.49	26.05	31.64	21.65	10.01	56.05	3.93	7.28	6.6	2.2	-5.0402
20090627	976.15	25.67	30.22	21.78	2.72	57.09	5.98	5.97	6.9	2.6	2.4757
20090628	975.31	21.51	24.65	18.4	3.07	80	4.64	4.26	3.7	2.7	-0.2839
20090629	973.78	20.67	26.97	16.22	10.41	76.55	4.15	5.53	4.3	2.6	-7.1721
20090630	975.82	18.8	23.36	15.79	13.68	86.36	1.96	4.27	3.1	2.7	-11.3457
20090701	977.92	19.95	23.91	17.13	2.25	84.93	1.77	4.77	3.3	3.3	0.2349
20090702	978.62	20.38	23.56	17.45	6.32	85.5	1.78	4.52	3.2	2.8	-3.9104
20090703	979.92	21.3	25.52	17.72	3.34	81.2	1.24	5.77	3.6	2.6	-0.6292
20090704	983.07	23.68	27.65	19.76	0.2	73.37	1.64	6.61	4.2	2.9	2.9626
20090705	984.34	24.62	29.16	20.81	5.89	70.18	4.65	5.82	5.2	2.8	-1.9744
20090706	981.92	21.41	24.46	19.17	12.02	80.52	6.17	3.18	3.6	3.2	-9.3092
20090707	977.84	23.14	26.9	19.44	1.88	75.62	5.17	5.59	4.5	3	1.5085
20090708	975.15	24.04	28.79	20.54	0.58	59.5	4.32	6.88	6	3.5	7.148
20090709	973.6	21.31	26.3	16.51	0.46	67.24	3.01	5.93	4.5	3.2	5.336
20090710	979.74	21.01	25	16.37	0.54	72.55	2.56	6.16	4.1	4.5	4.7408
20090711	982.33	23.85	28.29	20.16	5.41	65.04	1.88	6.19	4.5	4	0.386
20090712	979.21	22.79	26.18	19.65	0.56	75.04	2.83	4.22	3.9	2.7	4.4632
20090713	977.98	24.32	27.41	20.53	4.63	74.45	6.26	3.64	4.6	2.3	1.2948
20090714	974.39	21.01	22.75	19.54	9.7	89	3.05	2.08	2.6	2.4	-6.3512
20090715	977.32	24.4	27.85	21.96	0.03	71.56	4.41	6.64	5	2.6	6.41
20090716	974.96	25	31.66	19.51	19.53	75.37	5.3	6.7	5.4	3.3	-12.5748
20090717	978.89	22.66	26.87	17.43	0.05	73.55	2.11	6.38	4.1	3.2	5.2308
20090718	977.85	22.63	26.87	16.71	0	68.18	3.26	7.16	4.7	1.9	6.0536
20090719	979.05	23.41	27.56	19.19	9.63	65.66	2.42	6.44	4.6	3	-3.7052
20090720	974.87	20.67	25.81	17.15	16.62	86.78	3.97	3.45	3.1	3.1	-12.6272
20090721	976.64	19.66	23.88	15.48	5.38	82.87	3.46	4.38	3.2	2.7	-1.2584
20090722	977.28	20.68	24.76	15.81	0.78	76.54	2.11	6.14	3.7	2.2	3.9856
20090723	980.27	21.65	26.75	17.07	2.77	79.47	1.51	6.36	3.7	2.9	1.9956
20090724	982.85	21.6	26.24	17.02	0.22	80.57	2.66	5.88	3.7	2.6	4.5456
20090725	983.07	21.97	26	16.95	0.44	75.72	1.91	5.64	3.7	2.6	4.3256
20090726	982.64	23.07	27.27	18.48	0.49	71.37	1.5	5.85	3.9	2.7	4.5332
20090727	981.75	24.11	28.67	18.99	0.14	68.56	1.41	6.21	4.1	1.7	5.1408
20090728	981.58	24.45	29.12	20.02	0.13	71.99	1.37	5.75	3.9	5.7	4.8932
20090729	983.48	25	29.32	20.56	1.46	77.57	1.23	6.26	3.9	6.1	3.5632
20090730	984.98	25.55	30.4	20.85	0.79	70.67	1.86	6.32	4.4	5.5	4.8772
20090731	983.88	24.21	27.92	20.78	0.68	79.07	1.95	5.31	3.7	5.7	4.0856
20090801	980.86	25.24	29.2	22.19	0.49	75.18	2.69	6.05	4.3	6.1	5.0484
20090802	981.13	24.4	29.02	20.84	2.37	77.7	3.56	5.23	4.1	3.7	2.9108
20090803	983.75	24.1	29.99	18.11	0.08	69.07	1.89	6	4.2	3	5.3296
20090804	985.03	23.92	29.84	17.89	0	63.77	1.3	6.93	4.2	4.1	5.4096
20090805	985.67	25.78	31.61	20.42	0	63.8	1.48	6.16	4.3	4.5	5.5384
20090806	987.88	24.29	30.6	19.47	5.29	73.86	1.18	5.32	3.7	4.6	-0.5244
20090807	987.22	24.51	29.77	19.94	0.03	72.85	1.59	4.34	3.7	4.4	4.7356
20090808	984.91	25.22	31.27	20.12	0.99	72.19	1.15	6.08	3.9	4.3	4.0332
20090809	983.08	26.89	32.38	21.95	0.03	63.04	1.88	6.09	4.6	4.6	5.8948
20090810	982.66	26.36	31.43	22.52	5.01	75.28	2.79	4.54	4.1	5	0.2708
20090811	978.95	25.64	32.64	20.5	0.02	58.44	4.03	6.36	6.1	5.5	7.8368
20090812	977.37	24.33	30.81	17.98	0	57.43	2.63	6.88	5.1	4.6	6.5688
20090813	978.77	24.49	30.62	17.56	0	58.48	2.88	5.72	5	3.6	6.44
20090814	984.08	23.68	28.92	18.69	0	62.77	2.28	6.44	4.5	5.2	5.796
20090815	988.09	25.21	30.84	19.89	1.34	58.16	3.16	6.32	5.3	5.3	5.4864
20090816	989.59	26.49	32.6	22.43	0	67.99	2.58	5.65	4.6	5.8	5.9248
20090817	987.8	23.99	28.2	20.21	8.31	78.03	2.27	2.9	3.2	4.8	-4.1884
20090818	987.84	23.96	28.66	20.01	0.09	71.35	2.46	4.55	3.8	3.6	4.8044
20090819	978.11	22.97	26.43	19.12	25.82	84.93	4.33	2.66	2.9	4.8	-22.0848
20090820	974.61	21.21	23.72	18.17	0.01	53.37	8.04	4.08	6.1	5.3	7.8468
20090821	979.46	20.38	26.2	14.75	0	54.81	5.01	5.32	5.4	5.2	6.9552
20090822	981.98	21.35	26.83	17.41	1.43	59.23	4.97	5.31	5.2	5.2	5.2676
20090823	989.7	18.57	24.63	13.18	0.37	71.49	2.65	4.53	3.4	4.3	4.0092
20090824	987.9	20.9	26.94	16.03	0	58.15	2.58	6.04	4.3	4.6	5.5384
20090825	981.1	23.08	28.75	19.3	4.17	65.56	6.18	5.52	5.4	5.4	2.7852
20090826	978.9	22.24	26.79	18.44	0.38	77.58	4.44	4.63	3.7	5.5	4.3856
20090827	978.54	20.05	28.34	12.47	35.17	69.35	3.95	5.6	4.4	3	-29.5028
20090828	989.35	12.42	16.81	8.17	0.12	58.51	4.88	4.53	3.6	5.9	4.5168
20090829	992.5	15.49	22.02	9.67	0	55.95	3.21	6.46	4	6.6	5.152
20090830	991.83	17.31	23.64	12.43	0	56.33	3.08	6.1	4.1	6.6	3.1529
20090831	991.43	19.27	24.28	15.69	0.02	69.22	3.76	5.18	3.7	5	2.8253
20090901	990.98	21.39	26.9	16.91	0	65.01	4.81	5.87	4.7	4.5	3.6143
20090902	990.94	21.24	25.66	17.69	0.8	68.33	4.52	4.67	4.1	4.4	2.3529
20090903	990.19	21.17	27.46	16.73	2.34	78.77	2.59	4.73	3.2	3.3	0.1208
20090904	985.27	22.44	27.05	19.46	9.8	75.03	3.39	4.47	3.5	3.2	-7.1085
20090905	985.18	16.24	20.76	10.24	1.07	69.96	3.66	1.94	2.9	4.5	1.1601
20090906	988.26	12.33	17.66	6.6	0	52.25	3.18	4.28	3.3	5	2.5377
20090907	987.59	13.35	19.71	7	0	54.52	3.2	5.95	3.6	5.2	2.7684
20090908	986.37	16.95	21.31	13.28	0.01	60.9	3.37	4.82	3.5	4.1	2.6815
20090909	986.64	15.95	21.93	8.96	0.02	61.84	3.46	4.5	3.5	5.4	2.6715
20090910	984.48	18.62	25.4	12.89	0	57.97	2.97	5.17	3.9	4.3	2.9991
20090911	980.56	17.72	23.98	13.77	2.14	72.69	3.27	3.54	3	2.6	0.167
20090912	985.71	16.19	23.04	10.78	0.08	63.64	2.97	4.87	3.4	4.4	2.5346
20090913	985.94	19.72	27.02	14.83	0.02	52.16	4.8	5.16	5.3	4.5	4.0557
20090914	980.84	18.39	24.69	11.88	0.72	54.09	5.9	4.72	5.1	4.1	3.2019
20090915	986.89	14.15	22.49	4.9	0	43.63	3.4	5.64	4.3	3.3	3.3067
20090916	984.85	18.69	24.44	14.11	10.9	52.21	3.79	5.37	4.4	3.7	-7.5164
20090917	991.03	12.99	20.32	6.06	0.1	70.72	4.25	3.44	2.9	4.6	2.1301
20090918	995.72	11.48	17.77	5.82	0	53.52	2.58	5.31	3	2.7	2.307
20090919	988.14	16.91	22.08	11.15	0	57.99	4.3	4.8	3.9	2.2	2.9991
20090920	986.72	10.9	17	8.55	6.18	79.87	3.89	1.85	2	2.8	-4.642
20090921	987.35	11.75	18.16	7.68	0	59.02	3.85	4.99	3.2	2.7	2.4608
20090922	988.06	17.4	24	12.9	0	43.34	6.46	5.12	5.9	2.8	4.5371
20090923	992.38	11.18	16.98	4.78	0.19	48.37	4.29	4.17	3.5	2.8	2.5015
20090924	992.81	13.11	21.63	6.5	0	42.7	3.37	5.17	4	1.5	3.076
20090925	997.57	11.79	19.61	5.58	0	48.69	3.14	5.07	3.4	1.8	2.6146
20090926	994.71	13.1	17.26	9.72	1.27	62.77	2.3	2.47	2.3	2.8	0.4987
20090927	992.35	14.19	21.02	7.06	0.18	63.9	2.18	4.03	2.5	3.5	1.7425
20090928	995.45	12.06	19.83	5.5	0	59.42	2.85	4.81	2.9	3.5	2.2301
20090929	995.68	14.96	23.17	9.31	0	46.6	3.22	4.76	3.9	2.8	2.9991
20090930	990.08	18.83	25.47	14.22	7.1	47.68	5.44	4.28	5.3	2.5	-3.0243
20100501	979.01	14.88	21.1	9.06	0	46.56	4.35	6.9	5	2.1	2.1
20100502	978.21	14.75	20.66	8.12	0	38.41	6.41	5.69	6	2.52	2.52
20100503	984.47	14.35	19.6	7.99	0	24.98	3.71	7.16	5.5	2.31	2.31
20100504	982.62	14.98	21.84	10.7	18.17	58.64	3.42	4.16	4	1.68	-16.49
20100505	972.9	14.19	17.5	11.17	38.04	89.76	4.7	1.08	1.9	0.798	-37.242
20100506	971.15	6.85	9.01	5.52	11.74	91.4	5.93	0.9	1.2	0.504	-11.236
20100507	981.05	10.27	15.97	5.11	0.01	64.43	3.39	5.04	3.1	1.302	1.292
20100508	984.68	12.64	18.19	7.59	0	52.9	3.07	7.22	4	1.68	1.68
20100509	978.79	13.32	20.61	7.1	9.05	72.29	3.68	4.17	3.3	1.386	-7.664
20100510	984.09	9.49	14.15	6.35	4.3	78.99	3.22	4.65	2.4	1.008	-3.292
20100511	990.18	11.25	14.63	7.71	0.08	67.1	3.56	5.76	3.1	1.302	1.222
20100512	992.98	11.1	14.59	5.18	0.66	73.71	2.43	4.17	2.5	1.05	0.39
20100513	993.76	14.02	19.08	8.5	0	55.49	2.05	5.99	3.6	1.512	1.512
20100514	987.76	18.86	24.22	12.9	3.05	45.62	6.06	6.43	6.4	2.688	-0.362
20100515	986.72	16.01	20.35	11.02	2.41	65.55	6.47	5.6	4.3	1.806	-0.604
20100516	989.43	19.97	25.82	13.91	0	49.5	4.43	6.76	5.9	2.478	2.478
20100517	986.74	15.17	20.53	12.98	15.13	82.12	4.72	1.51	2.7	1.134	-13.996
20100518	973.45	16.06	21.85	12.05	10.09	80.29	5.58	2.15	3.1	1.302	-8.788
20100519	970.64	15.98	19.96	11.57	3.58	70.54	6.91	4.5	3.9	1.638	-1.942
20100520	981.07	17.63	23.87	13.04	0.02	63.42	4.24	4.82	4.5	1.89	1.87
20100521	980.5	23.27	30.74	16.36	0	50.21	3.52	7.57	6.4	4.819	4.8192
20100522	982.29	24.26	30.73	18.84	0	46.15	2.51	7.42	5.9	4.443	4.4427
20100523	979.94	23.02	27.91	17.13	0.24	39.16	2.82	4.95	5.7	4.292	4.0521
20100524	979.11	17.74	20.34	16.09	8.85	71.34	5.64	2.61	3.7	2.786	-6.0639
20100525	985.59	18.78	24.18	13.02	0.17	60.98	4.1	6.26	4.8	3.614	3.4444
20100526	991.27	19.67	25.26	13.57	0.01	52.05	2.48	6.82	4.9	3.69	3.6797
20100527	989.36	22.69	27.4	18.05	0.05	47.41	1.97	6.19	5	3.765	3.715
20100528	987.18	18.51	24.44	14.91	2.08	66.63	3.75	4.48	4.3	3.238	1.1579
20100529	986.11	16.73	19.16	14.88	0.77	74.55	3.31	4.18	3.3	2.485	1.7149
20100530	988.97	19.01	23.36	14.52	3.68	68.41	1.6	5.32	3.6	2.711	-0.9692
20100531	990.84	20.32	26.03	14.34	0.32	64.72	1.76	6.96	4.3	3.238	2.9179
20100601	990.62	22.14	28.2	14.81	0.26	52.74	1.67	7.19	4.8	3.614	3.3544
20100602	991.09	23.52	29.32	17.87	0	39.68	3.3	7.25	6.6	4.97	4.9698
20100603	990.7	24.8	31.09	18.31	0	29.97	4.17	7.62	8.2	6.175	6.1746
20100604	988.76	24.97	31.49	18.57	0	31.28	4.66	7.88	8.7	6.551	6.5511
20100605	987.28	24.09	31.37	16.53	0	32.75	4.28	7.9	8.2	6.175	6.1746
20100606	989.54	23.02	29.33	17.03	0.1	42.56	1.87	6.63	5.3	3.991	3.8909
20100607	989.34	26.49	32.83	19.78	0	34.26	4.23	7.88	8.4	6.325	6.3252
20100608	989.54	27.35	34.4	19.38	0	30.64	4.13	7.94	8.9	6.702	6.7017
20100609	989.81	27.53	35.74	19.14	0	30.89	2.54	7.93	7.4	5.572	5.5722
20100610	987.96	29.63	36.61	22.94	0	29.28	2.04	7.55	7	5.271	5.271
20100611	986.34	27.21	33.61	22.08	1.13	42.69	1.97	5.83	5.8	4.367	3.2374
20100612	984.9	21.47	24.24	18.98	1.96	71.63	2.35	3.7	3.7	2.786	0.8261
20100613	981.48	24.69	29.77	19.55	0	55.44	3.97	6.98	6.3	4.744	4.7439
20100614	979.49	24.01	29.32	19.65	2.8	61.55	4.68	5.83	5.9	4.443	1.6427
20100615	977.22	20.72	25.47	18.03	11.19	80.54	3.26	4.06	3.6	2.711	-8.4792
20100616	978.55	22.79	26.9	19.03	0.7	70.49	2.11	4.82	4.1	3.087	2.3873
20100617	980.79	25.39	31.21	19.57	3.33	59.92	1.94	6.54	5.1	3.84	0.5103
20100618	980.03	26.85	32.51	21.11	0.02	51.66	2.78	7.51	6.3	4.744	4.7239
20100619	978.65	26.09	31.69	18.11	0.91	46.84	3.46	6.05	6.6	4.97	4.0598
20100620	980.39	20.41	25.89	13.76	0.02	35.66	3.89	7.86	6.7	5.045	5.0251
20100621	981.09	17.66	21.94	11.87	0.02	49.03	3	6.47	4.8	3.614	3.5944
20100622	983.84	20.49	25.96	14.53	0	42.48	2.57	6.54	5.4	4.066	4.0662
20100623	983.06	26.13	32.04	20.77	0	38.03	3.64	7.69	7.6	5.723	5.7228
20100624	984.26	28.7	35.62	20.58	0	37.64	3.15	7.44	7.7	5.798	5.7981
20100625	984.58	30.31	36.58	23.46	0	42.02	1.86	7.72	6.4	4.819	4.8192
20100626	982.01	31.27	38.05	24.57	1.35	35.86	3.29	6.2	8.2	6.175	4.8246
20100627	981.27	24.6	29.75	21.19	8.1	73.43	2.17	4	4.1	3.087	-5.0127
20100628	981.67	23.13	26.58	20.27	1.02	82.82	1.47	4.49	3.5	2.636	1.6155
20100629	981.03	25.34	29.18	21.13	0.27	70.95	2	5.85	4.4	3.313	3.0432
20100630	978.89	26.28	30.85	21.92	0.31	63.66	2.82	5.47	5.2	3.916	3.6056
20100701	977.57	24.88	29.42	21.08	21.59	74.67	2.56	3.98	4.1	3.087	-18.5027
20100702	977.2	24.41	28.05	20	0.69	77.15	2.51	5.64	4.2	3.163	2.4726
20100703	977.09	25.62	30.18	20.75	0	72.27	2.07	6.63	4.6	3.464	3.4638
20100704	974.9	22.38	26.92	17.95	6.15	79.92	2.86	4.85	3.8	2.861	-3.2886
20100705	973.61	20.99	26.95	18.14	10.05	82.18	2.8	4.47	3.6	2.711	-7.3392
20100706	978.55	19.47	22.53	16.01	7.28	88.77	2.89	2.87	2.7	2.033	-5.2469
20100707	982.9	20.93	24.01	18.17	1.84	79.49	1.88	4.05	3.3	2.485	0.6449
20100708	982.51	20.01	21.62	18.55	10.83	91.31	2.96	2.45	2.5	3.22	-7.61
20100709	983.07	21.01	24.86	17.79	0.83	85.9	2.23	4.48	3.2	4.122	3.2916
20100710	984.09	22.62	26.42	20.06	7	82.2	1.86	5.37	3.7	4.766	-2.2344
20100711	982.88	22.07	26.2	18.19	5.89	84.13	1.42	4.86	3.4	4.379	-1.5108
20100712	985.43	23.18	27.71	19.29	0.74	80.19	1.13	6.15	3.8	4.894	4.1544
20100713	986.28	23.63	28.02	18.72	0.6	78.42	1.93	6.01	4	5.152	4.552
20100714	985.61	24.84	29.56	20.19	0.07	69.28	1.82	6.86	4.6	5.925	5.8548
20100715	982.45	25.85	29.28	22.2	2.65	71.29	5.17	5.28	5.1	6.569	3.9188
20100716	981.92	24.94	27.51	22.44	3.58	74.53	6.39	4.01	4.7	6.054	2.4736
20100717	983.29	25.83	29.75	21.84	1.41	76.94	4.36	4.27	4.4	5.667	4.2572
20100718	982.67	23.44	26.32	20.42	14.56	85.38	3.96	4.25	3.4	4.379	-10.1808
20100719	984.09	26.74	30.56	23.02	9.2	77.04	4.73	5.05	4.7	6.054	-3.1464
20100720	983.53	22.7	24.27	20.83	121.96	93.65	4.29	0.81	2.1	2.705	-119.2552
20100721	985.32	21.85	24.25	19.94	3.87	94.33	1.8	2.06	2.4	3.091	-0.7788
20100722	985.15	24.46	29.13	20.59	3.95	81.13	1.84	4.9	3.7	4.766	0.8156
20100723	986.43	24.29	27.9	20.23	1.42	83.21	1.33	5.12	3.5	4.508	3.088
20100724	987.17	25.99	29.69	22.87	0.99	78.89	1.76	5.77	4	5.152	4.162
20100725	984.27	23.88	25.25	22.56	24.33	92.31	4	2.17	2.5	3.22	-21.11
20100726	981.61	23.44	26.37	19.4	5.33	91.76	3.46	2.5	2.6	3.349	-1.9812
20100727	977.82	25.23	29.57	21.32	6.32	81.16	3.41	4.36	3.9	5.023	-1.2968
20100728	976.28	21.6	26.11	16.38	1.48	77.58	2.45	4.31	3.5	4.508	3.028
20100729	976.8	22.58	26.75	17.3	0	72.58	1.79	6.15	3.9	5.023	5.0232
20100730	974.77	25.39	27.92	23.35	0.2	76.1	3.74	5.96	4.4	5.667	5.4672
20100731	978.54	19.91	23.58	14.8	5.01	78.28	3.88	2.88	3.2	4.122	-0.8884
20100801	984.8	20.52	25	15.73	0	68.7	2.08	7.03	4	5.152	5.152
20100802	983.76	23.05	27.93	19.25	0.01	67.96	1.69	6.59	4.1	5.281	5.2708
20100803	979.34	22.71	24.69	21.18	1.73	80.02	3.87	3.42	3.4	4.379	2.6492
20100804	980.94	23.04	23.96	21.95	89.49	89.57	3.51	2.08	2.5	3.22	-86.27
20100805	983.24	19.92	22.99	16.9	35.15	93.66	3.35	1.24	2	2.576	-32.574
20100806	991.15	19.07	22.77	14.77	0.21	82.38	2.51	4.15	2.9	3.735	3.5252
20100807	988.32	21.92	26.42	18.7	0.02	68.38	2.2	6.27	4.1	5.281	5.2608
20100808	981.85	20.83	22.8	19.84	14.07	92.93	3.51	1.37	2.1	2.705	-11.3652
20100809	982.42	20.9	23.85	17.77	10.51	92.19	3.61	2.36	2.3	2.962	-7.5476
20100810	982.59	21.11	27.34	16.05	0.06	75.99	3.6	6.29	4.1	5.281	5.2208
20100811	979.09	24.12	29.81	19.96	0	73.53	4	6.62	4.7	6.054	6.0536
20100812	977.83	23.78	28.32	19.62	0.34	81.51	2.69	5.29	3.6	4.637	4.2968
20100813	977.36	25.56	29.32	22.88	0.54	79.31	2.23	4.77	3.6	4.637	4.0968
20100814	975.51	21.5	26.61	18.11	11.9	86.82	3.19	2.8	2.8	3.606	-8.2936
20100815	979.13	21.05	26.18	16.37	0.44	79.17	3.04	4.62	3.4	4.379	3.9392
20100816	984.17	22.2	27.59	17.49	0.13	74.65	2.15	6.23	3.8	4.894	4.7644
20100817	987.27	24.69	30.15	20.43	0.1	70.64	3.43	6.42	4.6	5.925	5.8248
20100818	990.29	25.35	30.24	22.1	0.08	67.21	3.63	5.84	4.9	6.311	6.2312
20100819	989.4	24.33	27.46	22.57	20.78	87.88	4.7	2.6	2.8	3.606	-17.1736
20100820	989.67	22.87	27.42	18.04	0.06	85.06	4.05	3.98	3.2	4.122	4.0616
20100821	989.05	22.03	27.14	16.47	7.84	78.26	2.64	4.07	3.3	4.25	-3.5896
20100822	987.72	18.27	21.7	15.34	1.11	85.57	2.14	2.74	2.3	2.962	1.8524
20100823	987.47	21.17	25.26	17.66	0.56	75.34	4	5.2	3.7	4.766	4.2056
20100824	989.89	20.87	26.72	14.56	0.14	74.6	2.48	6.14	3.6	4.637	4.4968
20100825	993.41	20.96	26.37	15.88	0	73.31	2.52	6.3	3.7	4.766	4.7656
20100826	992.09	23.23	27.9	19.93	0.79	69.44	3.32	4.83	4.1	5.281	4.4908
20100827	988.92	21.42	23.16	20.41	20.27	91.46	2.7	1.72	2.1	2.705	-17.5652
20100828	986.82	21.56	23.88	20.35	15.62	95.44	2.63	1.24	1.8	2.318	-13.3016
20100829	982.02	19.38	21.54	16.92	29.21	93.32	2.49	1.22	1.8	2.318	-26.8916
20100830	983.95	19.06	24.66	13.95	0.29	74.55	3.9	4.98	3.5	2.692	2.4015
20100831	987.83	18.87	25.67	12.7	0.04	70.39	3.31	5.9	3.8	2.922	2.8822
20100901	993.08	20.25	25.82	15.71	0	70	1.67	4.84	3.1	2.384	2.3839
20100902	992.15	20.86	26.54	15.26	0	69.84	2.99	5.64	3.7	2.845	2.8453
20100903	989.64	21.23	25.04	17.9	0.01	78.74	1.76	4	2.7	2.076	2.0663
20100904	987.94	21.86	26.7	16.95	0	77.21	1.43	4.56	2.8	2.153	2.1532
20100905	986.67	22.06	27.75	17.71	0.01	76.38	2.82	4.77	3.3	2.538	2.5277
20100906	990.25	19.73	27.47	9.95	0.29	58.81	3.96	5.25	4.7	3.614	3.3243
20100907	994.93	13.36	19.46	5.83	0	55.01	2.96	5.69	3.4	2.615	2.6146
20100908	991.76	15.63	22.51	9.67	0	61.35	2.07	6.01	3.2	2.461	2.4608
20100909	987.02	19.96	26.23	15.29	0.01	74.66	2.06	4.88	3	2.307	2.297
20100910	985.39	20.71	25.62	16.75	0.28	78.73	1.69	3.69	2.6	1.999	1.7194
20100911	986.29	20.9	26.2	15.19	0.18	72.71	1.99	4.41	2.9	2.23	2.0501
20100912	986.41	20.76	27.3	14.74	0	71.37	1.73	5.24	3	2.307	2.307
20100913	989.24	21.13	28.66	14.88	0	72.23	1.49	5.4	3	2.307	2.307
20100914	990.69	22.05	29.74	16.72	0	66.72	2.67	5.45	3.8	2.922	2.9222
20100915	987.18	22.88	28.73	13.05	2.06	66.44	5.02	4.82	4.6	3.537	1.4774
20100916	991.55	12.97	16.58	10.42	1.84	58.27	4.2	1.4	3.1	2.384	0.5439
20100917	991.78	12.12	17.13	9.32	0.3	71.38	2.74	2.1	2.2	1.692	1.3918
20100918	989.71	13.87	20.69	6.12	0	73.48	1.76	4.09	2.3	1.769	1.7687
20100919	987.17	15.99	21.99	11.94	0	75.18	1.94	5.09	2.4	1.846	1.8456
20100920	991.21	15.1	20.61	10.49	0	55.92	2.7	3.82	3.1	2.384	2.3839
20100921	992.99	9.98	16.64	2.94	0	47.62	4.23	3.61	3.5	2.692	2.6915
20100922	993.3	8.86	14.49	3.7	0	44.64	2.87	5.07	2.9	2.23	2.2301
20100923	994.33	8.77	14.49	4.5	0	39.7	3.55	5.18	3.4	2.615	2.6146
20100924	992.68	13.61	20.95	8.74	0	55.57	4.21	5.02	3.7	2.845	2.8453
20100925	990.32	16.81	23.72	13.07	3.34	62.84	4.99	4.37	3.9	2.999	-0.3409
20100926	989.04	12.7	18.65	8.57	0.06	53.03	4.08	4.48	3.5	2.692	2.6315
20100927	986.59	8.91	13.14	5.23	4.73	62.35	5.92	3.56	2.7	2.076	-2.6537
20100928	994.44	7.49	12.05	3.2	0.68	73.16	4.57	2.35	1.9	1.461	0.7811
20100929	992.44	11.11	17.57	6.51	0	56.37	5.16	4.86	3.5	2.692	2.6915
20100930	993.95	14.14	21.19	8.24	2.54	61.4	4.2	4.37	3.4	2.615	0.0746
20110501	981.16	11.53	15.97	7.77	1.14	64.31	3.74	5.48	3.3	1.386	0.246
20110502	983.12	12.26	18.53	7.39	1.17	58.49	3.19	6.41	3.7	1.554	0.384
20110503	987.85	11.23	17.53	4.08	0.68	66.84	2.22	5.88	3	1.26	0.58
20110504	988.39	14.38	19.69	9.6	0.64	44	2.89	6.49	4.4	1.848	1.208
20110505	984.06	12.47	16.43	10.38	6.76	64.62	5.82	2.33	3.4	1.428	-5.332
20110506	978.36	11.57	15.14	9.21	13.23	81.19	3.71	2.69	2.3	0.966	-12.264
20110507	982.75	10.78	13.12	6.76	4.24	79.43	3.53	4.44	2.3	0.966	-3.274
20110508	981.87	16.46	21.04	12.68	3.41	46.48	5.19	5.98	5.4	2.268	-1.142
20110509	977.98	16.26	22.02	11.35	0.11	38.22	5.67	5.4	6.2	2.604	2.494
20110510	983.32	16.44	23.26	7.96	0	42.9	3.61	7.4	5.4	2.268	2.268
20110511	977.38	19.83	24.97	15.45	0	31.18	3.74	6.36	6.4	2.688	2.688
20110512	970.27	14.85	19.62	9.97	0.21	41.23	4.74	5.98	5.3	2.226	2.016
20110513	972.76	10.45	12.71	8.52	6.46	76.29	5.69	3.39	2.5	1.05	-5.41
20110514	981.01	11.12	17.33	5	2.36	56.11	2.98	5.95	3.6	1.512	-0.848
20110515	987.23	11	14.99	6.82	0.8	66.14	1.97	6.66	3	1.26	0.46
20110516	985.94	12.78	18.18	7.8	0.32	51.54	2.79	6.47	4	1.68	1.36
20110517	979.61	18.19	23.69	13.51	0.14	36.56	4.39	7.32	6.4	2.688	2.548
20110518	977.38	16.63	19.89	10.44	14.63	70.8	5.85	2.85	3.6	1.512	-13.118
20110519	986.44	12.91	17.55	8.64	0	58.21	3.33	6.48	3.9	1.638	1.638
20110520	986	10.21	15.02	5.23	2.1	67.16	2.63	6.04	3	1.26	-0.84
20110521	986.02	11.67	15.87	7.52	1.9	62.65	3.09	5.76	3.4	2.56	0.6602
20110522	986.64	15.24	20.43	10.57	0.04	47.32	2.4	7.25	4.4	3.313	3.2732
20110523	989.31	15.96	21.36	9.26	0.04	47.94	1.73	6.92	4.1	3.087	3.0473
20110524	990.05	18.7	23.75	13.7	0	38.35	2.88	7.57	5.5	4.142	4.1415
20110525	987.91	22.97	29.88	17.21	0	27.28	5.21	7.79	8.9	6.702	6.7017
20110526	985.61	23.51	30.44	18.03	0	25.95	5.63	7.42	9.4	7.078	7.0782
20110527	983.37	19.69	25.55	15.84	4.4	53.33	5.8	5.86	6.1	4.593	0.1933
20110528	981.99	24.35	30.36	19.19	2.84	42.26	6.65	5.97	8.5	6.401	3.5605
20110529	982.24	22.62	28.93	17.53	9.48	58.47	3.12	6.21	5.3	3.991	-5.4891
20110530	977.59	18.28	23.82	15.26	9.61	75.16	5.84	3.64	3.9	2.937	-6.6733
20110531	975.99	15.51	18	13.72	18.45	86.6	5.07	2.98	2.4	1.807	-16.6428
20110601	982.79	15.57	18.55	12.93	0.2	78.45	3.46	3.18	2.9	2.184	1.9837
20110602	978.74	18.89	22.5	15.46	4.15	65.12	6.66	5.1	4.8	3.614	-0.5356
20110603	976.96	15.63	17.73	13.7	7	76.61	4.49	4.84	3.2	2.41	-4.5904
20110604	980.34	18	22.51	13.58	1.13	67.14	3.36	6.11	4.2	3.163	2.0326
20110605	977.63	23.58	28.7	18.8	0.3	44.19	4.91	6.95	7.3	5.497	5.1969
20110606	974.09	20.85	25.83	17.87	31.99	69.85	5.54	5.29	4.8	3.614	-28.3756
20110607	973.44	21.66	27.14	17.49	20.1	71.66	3.49	5.23	4.4	3.313	-16.7868
20110608	974.91	17.98	20.83	16.18	4.7	84.92	2.91	2.24	2.7	2.033	-2.6669
20110609	975.95	18.61	22.74	14.39	0.43	57.94	4.48	6.36	5	3.765	3.335
20110610	978.61	20.16	25.15	14.62	0.18	60.39	2.96	6.71	4.8	3.614	3.4344
20110611	981.01	20.63	25.97	16.48	2.49	67.83	2.03	4.98	4	3.012	0.522
20110612	981.54	19.57	24.97	12.69	0.64	62	2.22	6.45	4.4	3.313	2.6732
20110613	982.28	20.24	25.58	14.11	0.05	55.29	2.65	7.04	5	3.765	3.715
20110614	983.26	21.14	26.32	14.66	0	54.81	1.86	7.77	4.8	3.614	3.6144
20110615	984.41	22.13	27.39	16.91	0	62.59	2.7	6.66	4.9	3.69	3.6897
20110616	985.81	19.74	24.06	15.3	0.08	70.23	2.45	5.74	4	3.012	2.932
20110617	984.03	21.73	26.02	16.74	0.03	64.49	1.63	6.35	4.2	3.163	3.1326
20110618	982.86	24.13	29.75	18.69	0	63.18	2.5	7.71	5.3	3.991	3.9909
20110619	979.95	26.99	31.92	22.39	0	51.51	6.07	7.52	8.1	6.099	6.0993
20110620	977.43	27.07	32.23	22.32	1.02	47.58	6.56	7.19	8.7	6.551	5.5311
20110621	978.03	25.68	30.14	22.6	9.64	66.87	3.81	5.03	5.2	3.916	-5.7244
20110622	976.07	19.43	25.89	14.58	13.99	77.78	4.72	4.17	4	3.012	-10.978
20110623	978.81	18.68	22.4	14.08	0.03	66.53	4.39	6.14	4.4	3.313	3.2832
20110624	986.92	21.2	26.03	15.63	0	57.27	2.95	7.56	5.2	3.916	3.9156
20110625	989.7	24.25	29.37	19.31	0	48.93	3.39	7.61	6.4	4.819	4.8192
20110626	982.05	22.7	28.24	15.85	0.04	45.08	5.83	5.75	7.3	5.497	5.4569
20110627	975.66	20.76	23.53	18.13	0.36	71.85	3.78	4.06	4	3.012	2.652
20110628	979.4	24.28	28.52	20.1	0.07	64.47	5.88	6.49	6	4.518	4.448
20110629	981.17	26.01	31.06	21.31	0	62.41	5.08	7.29	6.5	4.895	4.8945
20110630	979.31	25.3	29.29	21.4	10.91	67.19	5.02	5.11	5.5	4.142	-6.7685
20110701	977.92	23.79	27.56	21.25	12.73	84.92	3.03	3.44	3.4	2.56	-10.1698
20110702	974.25	22.78	28.59	16.56	0.19	62.97	3.72	5.66	5.2	3.916	3.7256
20110703	975.23	22.4	25.7	18.64	0.5	69.32	2.98	5.89	4.4	3.313	2.8132
20110704	976.9	23.37	29.54	16.72	0	56.4	3.28	7.56	5.8	4.367	4.3674
20110705	974.13	25.72	31.57	20.71	7.21	61.16	3.89	6.62	6	4.518	-2.692
20110706	971.58	26.74	31.43	22.66	0	63.26	5.43	7.04	6.5	4.895	4.8945
20110707	974.16	20.88	25.61	17.76	2.69	79.58	3.35	3.99	3.6	2.711	0.0208
20110708	977.18	20.61	24.02	17.35	12.25	78.28	3.66	6.31	3.9	5.023	-7.2268
20110709	982.26	21.65	25.62	18.7	0.34	72.55	2.82	6.25	4.3	5.538	5.1984
20110710	984.11	24.88	28.78	21.28	0.12	70.43	3.27	6.92	5	6.44	6.32
20110711	985.09	24.82	30.24	20.53	12.45	71.31	3.67	6.91	5.2	6.698	-5.7524
20110712	984.43	24.66	28.61	20.78	0	75.23	2.79	6.21	4.4	5.667	5.6672
20110713	983.1	25.25	29.38	20.88	1.49	76.2	2.07	6.4	4.3	5.538	4.0484
20110714	983.83	26.1	30.62	20.94	0	62.67	2.71	6.87	5.3	6.826	6.8264
20110715	982.04	23.73	28.02	19.24	0	73.14	2.56	5.85	4.3	5.538	5.5384
20110716	981.8	24.53	27.65	21.28	1.67	77.85	1.57	5.85	3.9	5.023	3.3532
20110717	982.82	25.42	29.18	21.24	0.83	76.76	1.35	5.92	4	5.152	4.322
20110718	982.3	26.18	30.49	22.35	0.9	76.09	1.83	6.12	4.3	5.538	4.6384
20110719	980.06	27.06	31.17	23.13	0	68.8	2.39	4.89	4.6	5.925	5.9248
20110720	980.67	27.21	31.69	23.15	6.95	73.61	1.61	4.97	4.2	5.41	-1.5404
20110721	981.25	23.96	25.45	21.84	8.72	92.73	1.8	2.45	2.7	3.478	-5.2424
20110722	980.62	25.03	27.85	21.74	2.03	76.69	3.04	5.08	4.1	5.281	3.2508
20110723	982.22	25.26	29.62	21.74	1.45	81.13	1.76	6.11	4	5.152	3.702
20110724	982.56	26.73	30.71	22.8	0.28	73.11	2.42	5.82	4.5	5.796	5.516
20110725	982.56	27.3	30.72	23.49	0.82	71.77	3.08	5.55	4.7	6.054	5.2336
20110726	981.15	26.51	29.82	23.27	7.08	74.86	3.85	3.58	4.3	5.538	-1.5416
20110727	981.4	26.95	30.91	23.78	0.5	72.75	2.81	6.01	4.7	6.054	5.5536
20110728	981.11	25.84	29.3	22.62	1.69	78.02	2.65	5.22	4.1	5.281	3.5908
20110729	981.82	25.66	29.31	22.33	0.44	72.16	1.95	4.97	4	5.152	4.712
20110730	978.87	24.13	27.38	21.29	43.05	84.5	3.35	2.27	3.1	3.993	-39.0572
20110731	979.77	22.6	26.44	19.23	0.26	77.89	3.9	4.82	3.9	5.023	4.7632
20110801	982.97	23.72	28.31	19.02	10.22	75.88	2.14	5.59	3.9	5.023	-5.1968
20110802	985.69	24.62	29.21	21.36	1.68	71.25	1.53	6.27	4.1	5.281	3.6008
20110803	982.41	21.34	23.13	19.01	28.7	90.74	2.15	1.33	2.2	2.834	-25.8664
20110804	982.98	23.83	27.97	20.87	1.04	74.53	1.51	5.62	3.8	4.894	3.8544
20110805	984.06	24.89	28.84	22.1	0.8	82.37	2.06	4.94	3.6	4.637	3.8368
20110806	984.69	27.03	31.28	23.55	0.35	75.84	1.59	5.36	4	5.152	4.802
20110807	983.73	26.22	30.35	23	3.55	83.52	1.89	3.92	3.4	4.379	0.8292
20110808	976.12	26.72	30.06	23.22	8.15	77.63	3.59	3.72	4	5.152	-2.998
20110809	975.81	24.51	26.23	22.92	6.06	90.59	3.78	1.79	2.5	3.22	-2.84
20110810	981.83	24.85	30.41	18.82	0.05	73.56	2.99	6.37	4.5	5.796	5.746
20110811	981.75	24.34	30.27	18.37	0	69.94	2.56	6.84	4.5	5.796	5.796
20110812	979.54	25.52	30.46	21.14	0	74.59	2.45	6.65	4.3	5.538	5.5384
20110813	977.96	25.29	30.25	20.88	3.26	76.56	2.56	5.42	4	5.152	1.892
20110814	981.24	22.68	26.67	18.93	2.42	78.57	1.74	3.81	3.1	3.993	1.5728
20110815	981.53	21.93	25.55	18.83	2.9	82.72	1.26	2.36	2.6	3.349	0.4488
20110816	981.89	20.24	25.96	14.1	1.13	75.11	2.35	5.05	3.4	4.379	3.2492
20110817	983.11	19.62	24.69	15.18	0.08	66.1	1.97	6.37	3.7	4.766	4.6856
20110818	984.36	20.83	27.22	15.57	0.48	70.39	2.76	5.86	4	5.152	4.672
20110819	988.55	20.52	26.2	14.12	0	63.07	2.17	6.75	4	5.152	5.152
20110820	988.13	21.27	26.94	15.44	0	62.25	1.44	6.12	3.7	4.766	4.7656
20110821	988.18	20.8	27.29	14.3	0.1	62.15	2.09	6.09	4	5.152	5.052
20110822	989.39	19.8	25.48	13.46	0.13	64.43	2.43	5.8	3.8	4.894	4.7644
20110823	989.44	20.13	25.98	14.3	0	65.48	2.06	6.43	3.8	4.894	4.8944
20110824	990.51	20.54	26.42	13.89	0.01	66.39	1.63	5.46	3.4	4.379	4.3692
20110825	992.89	21.3	27.59	14.62	0	63.34	1.64	5.87	3.7	4.766	4.7656
20110826	992.77	21.99	29.03	14.97	0	61.89	1.77	5.99	3.9	5.023	5.0232
20110827	990.11	24.23	30.62	19.95	3.57	61.25	1.55	5.5	3.9	5.023	1.4532
20110828	987.59	21.58	23.42	20.42	6.5	87.78	2.85	1.54	2.2	2.834	-3.6664
20110829	985.9	23.16	26.97	20.76	8.47	85.49	2.63	2.82	2.7	3.478	-4.9924
20110830	983.29	23.1	27.44	20.33	1.29	85.58	3.72	3.38	2.9	2.23	0.9401
20110831	981.46	20.48	27.66	13.38	7.26	76.99	4.89	4.3	3.8	2.922	-4.3378
20110901	986.78	16.2	22.38	9.46	0	64.69	2.31	6.16	3.3	2.538	2.5377
20110902	987.02	18.21	25.16	11.69	0	59.24	2.52	6.15	3.9	2.999	2.9991
20110903	992.01	16.64	23.34	10.44	0	54.58	2.7	6.2	3.9	2.999	2.9991
20110904	989.51	17.92	24.43	11.14	0	55.45	3.33	5.49	4.2	3.23	3.2298
20110905	987.35	18.05	25.04	10.59	0	51.1	4.17	5.44	4.9	3.768	3.7681
20110906	982.3	17.95	24.92	11.21	0	50.95	3.39	6.04	4.5	3.461	3.4605
20110907	981.69	19.21	28.41	10.89	0.23	63.89	4.1	5.56	4.6	3.537	3.3074
20110908	988.74	14.44	19.38	9.55	0	59.1	2.64	5.95	3.2	2.461	2.4608
20110909	995.37	13.67	20.54	6.85	0.02	48.95	3.99	5.51	4.2	3.23	3.2098
20110910	997.24	15.42	22.74	9.23	0	47.79	2.82	5.73	4	3.076	3.076
20110911	992.32	17.43	23.91	12.82	0.59	68.54	3.05	4.66	3.3	2.538	1.9477
20110912	988.99	19.86	26.44	15.95	0	62.15	3.88	5.49	4.2	3.23	3.2298
20110913	985.92	20.98	24.81	18.01	0.22	70.88	5.87	2.5	3.8	2.922	2.7022
20110914	987.79	19.58	22.44	14.72	2.36	80.7	2.41	1.6	2.1	1.615	-0.7451
20110915	988.47	15.08	19.06	12.99	0.06	72.61	4.14	3.22	2.7	2.076	2.0163
20110916	991.93	10.94	17.32	3.5	0.08	58.32	3.14	2.88	2.8	2.153	2.0732
20110917	994.83	10	14.92	2.79	0	49.53	2.41	3.96	2.6	1.999	1.9994
20110918	998.45	10.46	18.05	3.93	0	46.25	2.55	4.96	3.2	2.461	2.4608
20110919	995.95	12.48	21.3	4.9	0	42.4	2.31	5.22	3.5	2.692	2.6915
20110920	992.49	12.78	22.03	5.57	0	45.44	1.78	5.06	3.1	2.384	2.3839
20110921	987.73	14.89	23.68	8.02	0	43.3	2.99	5.29	4.1	3.153	3.1529
20110922	991.56	12.01	19.94	3.14	0	46.06	3.44	5.11	3.7	2.845	2.8453
20110923	990.01	14.87	22.77	8.59	0	42.35	3.79	5.14	4.5	3.461	3.4605
20110924	988.5	18.26	25.08	12.88	0	48.92	5.89	4.93	5.5	4.23	4.2295
20110925	991.45	16.78	25.2	10.43	0.01	56.17	3.95	4.47	4.1	3.153	3.1429
20110926	992.81	19.03	26.17	14.24	0	53.48	4.18	4.88	4.5	3.461	3.4605
20110927	991.97	18.17	27.12	11.05	0	37.85	5.12	4.85	6.2	4.768	4.7678
20110928	989.24	14.75	23.26	5.55	9.65	57.25	4.45	3.95	4	3.076	-6.574
20110929	994.09	5.58	6.68	3.73	0.08	74.77	4.15	2.09	1.4	1.077	0.9966
20110930	996.4	6.57	12.46	1.91	0	50.23	3.59	4.77	2.7	2.076	2.0763
20120501	988.62	14.34	20.49	7.03	0	28.49	3.15	7.04	5.1	2.142	2.142
20120502	983.52	13.36	19.74	5.62	1.88	54.3	1.96	4.3	3.3	1.386	-0.494
20120503	982.04	18.65	26.03	10.97	0.01	40.72	2.72	7.09	5.3	2.226	2.216
20120504	983.93	15.72	22.39	8.59	0	31.6	4.12	6.9	5.9	2.478	2.478
20120505	979.87	13.46	18.07	9.63	0.48	37.6	5.38	6.68	5.5	2.31	1.83
20120506	980.01	12.74	18.16	7.41	0.01	53.12	3.59	4.54	3.9	1.638	1.628
20120507	981.27	16.07	21.25	11.17	0	49.83	2.27	6.22	4.1	1.722	1.722
20120508	987.09	14.42	20.25	7.91	0	45.75	2.88	7.06	4.4	1.848	1.848
20120509	991.45	15.25	21.74	8.53	0.09	44.36	2.69	6.95	4.6	1.932	1.842
20120510	992.27	15.77	21.35	8.32	0.22	46.53	3.04	6.02	4.5	1.89	1.67
20120511	989.49	18.13	23.63	12.43	0	36.25	3.13	7.17	5.5	2.31	2.31
20120512	985.59	17.12	23.71	12.65	3.5	64.99	4.77	5.44	4.5	1.89	-1.61
20120513	983.26	16.85	22.16	12.32	0.62	47.99	4.27	6.33	5.3	2.226	1.606
20120514	979.69	13.91	18.04	9.31	0.05	44.76	4.35	6.2	4.7	1.974	1.924
20120515	975.57	13.99	17.95	9.94	0.23	46.07	4.35	6.96	4.8	2.016	1.786
20120516	975.68	13.25	19.09	6.33	0.59	57	2.66	6.4	3.8	1.596	1.006
20120517	981.85	16.06	22.41	10.33	0	45.31	2.49	7.09	4.7	1.974	1.974
20120518	982.6	22.02	27.91	16.44	0	33.96	5.95	7.45	8.3	3.486	3.486
20120519	987.2	20.51	26.99	11.74	0	38.2	3.72	6.85	6.3	2.646	2.646
20120520	990.89	22.59	29.26	14.67	0	24.86	1.66	7.62	5.5	2.31	2.31
20120521	988.56	25.42	32.5	18.84	0	29.77	4.73	7.5	8.9	6.702	6.7017
20120522	984.35	21.63	28.77	14.96	7.75	47.35	5.56	6.48	7.1	5.346	-2.4037
20120523	984.09	17.47	23.49	10.9	0.13	24.37	3.93	6.97	6.6	4.97	4.8398
20120524	982.12	16.51	21.54	9.55	0	19.67	5.06	7.61	7.1	5.346	5.3463
20120525	980	16.99	22.07	10.31	0.01	25.07	3.84	7.05	6.3	4.744	4.7339
20120526	981.87	15.87	21.86	9	0.06	41.35	2.67	5.98	4.7	3.539	3.4791
20120527	988.19	18.38	23.32	12.93	0	41.48	2.59	6.67	5.1	3.84	3.8403
20120528	989.18	19.08	26.31	11.76	0	48.82	4.22	6.57	5.9	4.443	4.4427
20120529	988.73	22.73	27.87	18.59	0	41.38	4.38	7.04	7	5.271	5.271
20120530	991.92	20.37	26.28	15.49	1.6	50.05	4.08	5.03	5.7	4.292	2.6921
20120531	992.06	15.9	18.1	12.21	4.4	79.66	1.83	3.81	2.7	2.033	-2.3669
20120601	990.29	20.54	25.98	14.93	0.08	41.3	2.42	6.52	5.3	3.991	3.9109
20120602	987.47	19.33	24.73	15.18	1.3	57.7	2.75	5.43	4.6	3.464	2.1638
20120603	984.07	18.84	23.68	15.51	10.85	72.05	3.71	5.51	4.1	3.087	-7.7627
20120604	977.69	16.23	20.19	14.92	16.66	88.94	5.4	2.16	2.4	1.807	-14.8528
20120605	978.24	18.31	22.09	15.33	0.95	77.1	3.11	5.01	3.5	2.636	1.6855
20120606	974.96	23.03	28.52	18.19	6.63	56.06	4.53	6.47	6.1	4.593	-2.0367
20120607	974.2	22.9	27.67	18.81	0.07	59.74	6.04	6.51	6.3	4.744	4.6739
20120608	974.86	21.88	26.24	17.63	16.29	70.39	4.81	6.88	4.9	3.69	-12.6003
20120609	973.21	24.13	29.24	18.5	6.22	60.8	4.79	6.61	6	4.518	-1.702
20120610	974.82	16.08	18.42	12.92	29.94	80.13	2.29	3.31	2.8	2.108	-27.8316
20120611	975.49	18	23	14.32	1.02	62.7	4.44	7.07	4.9	3.69	2.6697
20120612	978.74	18.95	23.85	14.54	1.34	63.81	3.12	6.36	4.5	3.389	2.0485
20120613	984.95	17.64	19.91	15.47	4.32	76.39	2.31	4.03	3.2	2.41	-1.9104
20120614	986.18	18.76	21.33	17.13	14.66	82.97	4.11	3.41	3	2.259	-12.401
20120615	982.06	19.58	23.13	16.93	10.98	76.65	4.1	3.27	3.5	2.636	-8.3445
20120616	980.13	18.43	21.55	16.43	11.69	84.47	2.89	4.05	3	2.259	-9.431
20120617	981.42	19.37	23.42	15.46	6.35	82.74	1.95	5.97	3.5	2.636	-3.7145
20120618	981.77	20.36	23.83	16.02	1.39	76.23	1.24	5.74	3.6	2.711	1.3208
20120619	979.24	22.03	26.01	16.89	0.26	68.59	2.08	6.72	4.3	3.238	2.9779
20120620	980.74	22.06	27.08	17.58	1.75	74.56	1.68	6.46	4.1	3.087	1.3373
20120621	982.58	22.88	27.8	18.21	0.2	67.86	2.07	7.05	4.6	3.464	3.2638
20120622	982	23.84	27.71	20.5	0.65	65.38	2.34	6.19	4.7	3.539	2.8891
20120623	981.73	22.42	24.46	20.94	2.17	77.29	3.52	2.68	3.6	2.711	0.5408
20120624	982.25	23.86	27.26	20.06	0.9	68.13	3.31	5.76	4.8	3.614	2.7144
20120625	985.96	25.64	30.86	21.25	0.21	64.52	2.5	6.99	5.3	3.991	3.7809
20120626	988.47	24.12	28.07	19.82	2.4	72.14	1.48	5.93	4.1	3.087	0.6873
20120627	988.12	25.25	29.82	19.64	0.57	69.07	1.19	6.76	4.4	3.313	2.7432
20120628	984.9	25.23	29.45	21.07	0.56	71.44	2.89	5.4	4.6	3.464	2.9038
20120629	980.46	21.11	25.48	18.71	19.04	82.29	4.34	2.98	3.4	2.56	-16.4798
20120630	976.47	23.15	27.36	19.76	0.13	76.29	3.11	6.15	4.3	3.238	3.1079
20120701	974.1	23.74	30.54	18.14	6.16	71.12	5.39	6.98	5.7	4.292	-1.8679
20120702	972.82	21.28	26.06	18.02	18.27	76.04	3.92	5.63	4.2	3.163	-15.1074
20120703	972.94	19.07	21.35	16.87	7.46	90.25	1.62	3.16	2.7	2.033	-5.4269
20120704	978.42	21.48	25.21	18.12	0.47	81.54	1.34	4.82	3.4	2.56	2.0902
20120705	980.44	24.13	28.13	19.62	0.15	76.64	1.15	6.59	4	3.012	2.862
20120706	978.72	25.12	29.76	19.61	0.02	70.63	2.04	7.12	4.7	3.539	3.5191
20120707	979.14	26.8	31.64	21.9	0.03	68.21	1.49	7.11	4.8	3.614	3.5844
20120708	979.97	26.83	31.18	22.95	0.21	70.42	3.08	6.93	5.2	6.698	6.4876
20120709	980.53	25.84	29.72	21.59	0.04	70.82	3.05	6.16	4.8	6.182	6.1424
20120710	976.35	25.3	28.41	22.03	1.21	75.3	2.74	4.05	4	5.152	3.942
20120711	972.43	19.83	22.57	18.57	11.76	87.1	4.6	1.08	2.5	3.22	-8.54
20120712	978.21	19.86	22.35	17.03	0.51	86.1	4.04	2.46	2.8	3.606	3.0964
20120713	981	21.18	25.86	15.19	0.08	73.13	3.31	6.73	4.3	5.538	5.4584
20120714	981.8	22.68	27.64	16.49	0	65.26	1.89	7.43	4.5	5.796	5.796
20120715	982.74	23.89	29.52	17.18	0	62.37	2.26	7.51	5	6.44	6.44
20120716	985.91	25.24	31.12	18.36	0	60.17	1.36	7.46	4.7	6.054	6.0536
20120717	987.49	26.47	31.65	21.43	0.08	66.7	1.92	6.97	4.9	6.311	6.2312
20120718	985.59	25.86	29.73	22.36	7.06	76.8	1.98	3.71	3.8	4.894	-2.1656
20120719	982.56	24.31	28.75	19.96	0.36	76.75	2.71	4.11	3.9	5.023	4.6632
20120720	983.08	21.48	24.09	19.24	1.74	78.06	3.3	4.82	3.6	4.637	2.8968
20120721	982.84	25.63	29.32	22.91	1.2	78.15	3.7	4.84	4.2	5.41	4.2096
20120722	977.07	23.84	27.19	21.11	7.97	85.94	5.7	2.29	3.2	4.122	-3.8484
20120723	982.81	22.72	27.88	18.25	0.01	74.67	2.75	6.46	4.3	5.538	5.5284
20120724	985.96	24.83	29.23	20.23	0	75.86	2.33	5.45	4.1	5.281	5.2808
20120725	982.88	27.6	31.51	25.24	2.86	70.74	5.02	4.66	5.3	6.826	3.9664
20120726	977.76	25.28	27.68	22.95	7.34	81.85	7.62	2.77	3.9	5.023	-2.3168
20120727	981.93	24.7	29.05	20.76	0.12	68.02	3.88	5.34	4.9	6.311	6.1912
20120728	978.89	25.31	29.79	23.01	41.09	77.89	5.11	3.98	4.4	5.667	-35.4228
20120729	973.12	22.11	25.1	18.1	24.62	90.51	4.46	2.45	2.6	3.349	-21.2712
20120730	980.75	19.47	20.52	18.09	0.62	86.39	3.35	1.59	2.4	3.091	2.4712
20120731	986.58	19.5	22.84	15.64	0.42	80.48	2.59	3.55	3	3.864	3.444
20120801	988.42	21.14	23.86	18.56	6.44	74.87	3.33	4	3.6	4.637	-1.8032
20120802	986.89	21.35	22.4	18.67	7.38	94.4	2.79	1.21	2	2.576	-4.804
20120803	988.17	22.63	25.65	20.78	5.01	87.64	1.33	2.4	2.7	3.478	-1.5324
20120804	987.77	21.79	24.73	18.46	2.14	91.54	2.05	2.37	2.5	3.22	1.08
20120805	987.67	23.55	28.63	18.35	0	77.1	2.35	5.81	3.9	5.023	5.0232
20120806	985.82	24.54	29.45	19.17	0.01	74.69	1.92	6.04	4	5.152	5.142
20120807	982.41	26.81	31.61	22.99	0	73.16	3.21	6.64	4.8	6.182	6.1824
20120808	981.2	24.9	30.41	19.62	16.5	79.44	4.44	4.72	4.2	5.41	-11.0904
20120809	984.14	22.49	28.48	15.87	0.09	69.97	2.08	5.75	4	5.152	5.062
20120810	983.25	22.24	27.49	16.77	0.23	69.82	2.7	6.13	4.2	5.41	5.1796
20120811	984.94	19.47	22.48	17.02	2.65	79.31	2.11	3.65	2.9	3.735	1.0852
20120812	983.56	19.46	24.63	13.86	0	65.71	2.37	6.59	3.9	5.023	5.0232
20120813	983.5	20.42	26.86	13.82	0.08	67.06	2.66	6.01	4.1	5.281	5.2008
20120814	982.95	22.15	27.3	18.13	0.06	67.92	2.64	5.08	4	5.152	5.092
20120815	983.89	21.27	26.23	15.65	0.18	73.09	1.58	4.62	3.3	4.25	4.0704
20120816	987.24	23.22	29	18.32	0.04	67.97	2.19	6.41	4.2	5.41	5.3696
20120817	983.01	24.2	28.11	20.71	0	68.27	5.38	4.94	4.9	6.311	6.3112
20120818	982.66	22.23	24.61	20	21.64	87.24	3.22	2	2.5	3.22	-18.42
20120819	982.32	22.22	27.46	17.72	0.52	82.42	1.69	4.49	3.1	3.993	3.4728
20120820	983.7	22.23	28.97	15.96	0.62	63.82	3.23	5.19	4.5	5.796	5.176
20120821	989.39	15.39	19.2	10.55	0.02	74.26	1.73	3.51	2.5	3.22	3.2
20120822	990.76	16.91	22.84	11.44	0.18	61.61	3.37	6.28	4	5.152	4.972
20120823	991.04	19.99	25.78	14.85	0	60.96	4.61	6.63	4.9	6.311	6.3112
20120824	990.63	21.99	27.92	17.14	0	71.04	3.89	6.2	4.3	5.538	5.5384
20120825	987.81	23.56	29.24	18.84	0	73.39	3.6	6.3	4.3	5.538	5.5384
20120826	988.77	23.58	28.7	19.32	0	72.71	2.47	5.53	3.8	4.894	4.8944
20120827	987.09	22.75	27.82	19.75	1.69	82.37	1.74	2.95	2.7	3.478	1.7876
20120828	975.59	23.62	27.57	19.52	79.7	82.41	5.55	3.04	3.3	4.25	-75.4496
20120829	979.86	18.85	23.17	15.38	11.35	77.14	5.59	2.35	3.2	4.122	-7.2284
20120830	986.12	22.28	29	16.87	0	68.63	2.07	6.03	3.8	2.922	2.9222
20120831	988.08	22.85	29.14	18.14	0	66.99	3.09	6.13	4.3	3.307	3.3067
20120901	987.77	24.03	28.37	20.21	0	66.47	3.73	5.67	4.4	3.384	3.3836
20120902	986.09	22.96	28.55	18.88	0.07	76.64	3.37	4.68	3.6	2.768	2.6984
20120903	988.75	16.32	22.43	12.62	9.7	88.2	3.08	2.12	2.1	1.615	-8.0851
20120904	989.91	13.38	14.92	11.45	5.52	93.85	2.02	1.12	1.4	1.077	-4.4434
20120905	990.85	16.87	21.12	13.63	0.18	65.45	4.81	5.18	3.7	2.845	2.6653
20120906	991.34	18.79	25	14.33	0	72.23	4.21	5.47	3.7	2.845	2.8453
20120907	994.19	19.77	26.24	15.07	0.34	79.6	2.32	4.46	2.9	2.23	1.8901
20120908	991.83	17.39	21.8	14.47	1.81	79.98	2.84	2.27	2.4	1.846	0.0356
20120909	991.48	16.8	21.93	12.34	0.21	79.16	2	4.58	2.5	1.923	1.7125
20120910	991.39	18.9	25.49	14.3	0	73.29	2.89	5.42	3.3	2.538	2.5377
20120911	986.53	20.4	24.9	17.53	0.08	75.02	4.08	3.78	3.2	2.461	2.3808
20120912	984.01	14.43	20.33	11.52	5.78	85.9	4.55	2.15	2.1	1.615	-4.1651
20120913	986.19	13.02	16.76	8.53	0.2	71.09	3.93	3.01	2.5	1.923	1.7225
20120914	993.64	13.59	19.18	7.91	0.11	71.63	2.41	3.96	2.4	1.846	1.7356
20120915	998.87	14.69	22.91	7.21	0	63.84	1.75	5.25	2.8	2.153	2.1532
20120916	996.26	16.21	23.3	10.5	0	63.79	2.19	5.24	3	2.307	2.307
20120917	985.09	17.29	22.66	12.74	0	60.34	4.49	4.51	3.9	2.999	2.9991
20120918	983.28	15.67	21.97	9	0.02	64.96	3.48	3.63	3.2	2.461	2.4408
20120919	986.38	16.92	23.78	12.73	0.05	61.53	3.13	4.97	3.5	2.692	2.6415
20120920	988.39	18.98	26.13	13.98	0	62.07	4.46	4.97	4.2	3.23	3.2298
20120921	987.95	20.01	27.28	14.94	0	59.03	4.97	4.52	4.8	3.691	3.6912
20120922	988.66	18.66	24.26	14.62	7.75	73.99	3.28	3.64	2.8	2.153	-5.5968
20120923	992.76	14.95	20.85	9.43	0.4	81.29	2.62	2.58	2	1.538	1.138
20120924	996.17	13.05	19.86	7.2	0	62.47	2.4	4.99	2.7	2.076	2.0763
20120925	993.89	17.21	21.14	12.75	2.82	64.13	3.55	4.31	3.1	2.384	-0.4361
20120926	995.85	15.55	22.2	10.32	1.13	81.98	2.61	3.63	2.1	1.615	0.4849
20120927	989.91	16.02	20.66	13.04	12.43	87.9	3.07	3.08	1.8	1.384	-11.0458
20120928	984.48	13.62	16.71	11.44	23.01	93.6	2.77	1.07	1.2	0.923	-22.0872
20120929	987.38	11.49	13.34	9.49	7.15	79.67	5.38	0.88	1.7	1.307	-5.8427
20120930	991.92	9.83	17.17	2.93	0	61.78	2.58	4.73	2.4	1.846	1.8456
20130501	989.56	10.05	14.38	5.07	0.73	62.09	3.21	6.23	3.1	1.302	0.572
20130502	990.35	9.95	13.75	5.18	0.5	52.95	3.31	6.07	3.4	1.428	0.928
20130503	988.68	13.36	19.03	7.19	0.03	45.89	2.93	6.29	4.2	1.764	1.734
20130504	987.01	17.67	23.8	10.85	0.09	38.84	5.85	6.71	6.6	2.772	2.682
20130505	987.81	19.07	28.04	9.88	0.95	41.09	4.19	7.15	6.5	2.73	1.78
20130506	992.64	16.94	23	10.28	0	41.91	3.17	7.3	5.1	2.142	2.142
20130507	989.16	23.23	30.28	16.85	0	38.16	5.5	7.21	8.1	3.402	3.402
20130508	985.34	23.43	30.66	16.55	0	26.12	8.4	7.29	11	4.62	4.62
20130509	979.81	20.21	26.24	13.45	3.66	43.21	5.01	5.59	6.4	2.688	-0.972
20130510	969.51	12.71	16	9.11	11.11	83.68	4.34	2.35	2.2	0.924	-10.186
[truncated: 1,520 more rows]
